# Supplementary material for: Transcriptome and Zymogram Analyses Reveal a Cellobiose-Dose Related Reciprocal Regulatory Effect on Cellulase Synthesis in Cellulosilyticum ruminicola H1
Source: Front Microbiol. 2017 Dec 12;8:2497. doi: 10.3389/fmicb.2017.02497 (PMC5733062; doi:10.3389/fmicb.2017.02497)
Supplement: Supplementary file 1 [file DataSheet1.XLSX]

## Sheet: growth phase
Supplementary Dataset S1. Transcript abundance (RPKM) at different growth phases as shown in Figure 1
Gene ID	Annotation	0.5% cellobiose (early)	2%filter paper (early)	0.5% cellobiose (late)	2%filter paper (late)
Cluster 1
Crum_0519	N-acetylglucosamine-6-phosphate deacetylase	8.18423	50.4969	17.5863	10.5158
Crum_0800	transposase	0.858533	1.37741	0.214374	1.61044
Crum_1212	transposase IS4 family protein	1.21706	0.713368	0.5513	1.35605
Crum_2189	lipid A export ATP-binding/permease protein MsbA	0.300536	0.2073	0.184166	0.827859
Crum_2871	glycosyl transferase 2 family protein	1.65481	2.0765	1.00827	2.08517
Crum_2962	trans-aconitate 2-methyltransferase Tam	0.152983	0.240031	0.176813	1.2505
Crum_3011	endoglucanase, partial	19.8957	21.8607	14.2844	23.7904
Crum_3152	glutamate synthase subunit beta	74.5618	48.584	30.4617	72.7429
Crum_3153	glutamate synthase	102.077	71.2452	32.2557	123.697
Crum_3342	transposase	0.858533	1.37741	0.214374	1.61044
Crum_0236	aminotransferase class V	0.29276	0.652788	0.127481	0.357433
Crum_0300	hypothetical protein HMPREF9476_01958	0.473371	0.59497	0.137976	0.484017
Crum_3040	arabinan endo-1,5-alpha-L-arabinosidase	0.305257	7.09206	0.124281	2.28294
Crum_3041	arabinan endo-1,5-alpha-L-arabinosidase	0.229463	8.00887	0.0814504	2.15075
Crum_3862	glucuronidase, partial	0.683478	2.52909	0.257014	2.82702
Crum_0227	multidrug transporter MatE	4.20488	10.2916	1.2238	7.4716
Crum_0578	single-stranded-DNA-specific exonuclease RecJ	15.225	15.5528	10.5891	13.316
Crum_0954	excinuclease ABC subunit A	76.377	87.1276	48.5254	64.4184
Crum_1135	MULTISPECIES: ABC transporter ATP-binding protein	3.00277	2.53675	0.620142	2.41831
Crum_1136	ABC transporter permease	2.61065	2.84258	0.743658	2.11494
Crum_1370	prephenate dehydratase	6.31855	6.43393	3.4013	5.67646
Crum_1545	hypothetical protein	4.98586	6.67971	1.60496	5.50559
Crum_1599	heme ABC transporter ATP-binding protein	95.1716	79.6838	50.2758	77.9383
Crum_1884	phospho-N-acetylmuramoyl-pentapeptide-transferase	155.306	176.181	116.949	169.931
Crum_1885	UDP-N-acetylmuramoylalanine--D-glutamate ligase	201.655	231.783	142.204	195.739
Crum_2042	sodium:proton antiporter	42.6557	48.8727	21.7621	36.4279
Crum_2089	bacteriocin ABC transporter ATPase	72.4393	79.3785	31.0559	73.6089
Crum_2403	sugar transporter	13.9222	12.8954	3.50716	7.84162
Crum_2432	peptide deformylase	67.2053	72.4571	51.1969	69.8347
Crum_2759	ATPase AAA	36.3336	41.8549	18.2263	30.266
Crum_3061	ABC transporter ATP-binding protein	181.156	200.104	89.3229	194.134
Crum_3062	ABC-type transporter, integral membrane subunit	183.715	157.721	79.2602	142.403
Crum_3098	Cys/Met metabolism pyridoxal-phosphate-dependent protein	7.29548	7.22914	1.31763	5.20208
Crum_3180	tRNA uridine 5-carboxymethylaminomethyl modification protein	174.7	146.185	81.7341	175.663
Crum_3181	tRNA modification GTPase	79.1927	99.9886	38.0723	75.7183
Crum_3627	DNA-methyltransferase (dcm)	44.1239	59.2623	20.5453	45.6058
Crum_3628	DNA methyltransferase	62.2563	80.9442	33.5463	67.0282
Crum_3629	hypothetical protein HMPREF0987_01156	70.3981	74.6121	41.5189	75.9769
Crum_3792	multidrug transporter MatE	20.6967	24.2696	8.7582	18.6887
Crum_3809	methyltransferase small	65.3994	101.742	29.6203	59.19
Crum_1392	orotate phosphoribosyltransferase	283.14	265.107	275.605	572.851
Crum_1394	oxidoreductase	473.436	383.737	439.992	747.48
Crum_2046	amino acid permease	0.130477	0	0.127616	0.3896
Crum_2248	PemK family transcriptional regulator	125.034	110.016	111.507	237.103
Crum_2921	N-acetyl-gamma-glutamyl-phosphate reductase	205.948	118.478	162.402	444.402
Crum_3777	hypothetical protein	1.01304	0.929437	0.855894	2.51596
Crum_2032	transposase, IS4 family, partial	0.165368	0.416933	0	0.288663
Crum_2766	stage III sporulation protein D	0.0322549	0.555983	0.113998	0.54472
Crum_0740	transposase	0.130635	3.07255	0.270051	5.68334
Crum_1327	hypothetical protein	0.446169	0.378209	0.322816	0.881747
Crum_2998	transposase	0.496676	0.83506	0.266448	1.52461
Crum_2999	Hypothetical protein CKL_2082	0.615504	0.931557	0.429835	1.69109
Crum_3403	transposase	0.130635	3.07255	0.270051	5.68334
Crum_0479	bifunctional homocysteine S-methyltransferase/5,10-methylenetetrahydrofolate reductase protein	2.71078	4.19236	3.01354	3.12704
Crum_0957	excinuclease ABC subunit B	24.012	49.6422	20.5608	27.2239
Crum_1403	sodium:dicarboxylate symporter	9.46459	11.3519	4.44295	7.99685
Crum_2100	Na/Pi cotransporter	0.457627	0.5192	0.324606	0.409949
Crum_2430	hypothetical protein	5.44634	9.58543	3.8223	7.11137
Crum_2637	CdaR family transcriptional regulator	250.9	294.619	236.634	277.835
Crum_3534	transposase, partial	4.71511	5.93057	4.50266	6.02208
Crum_3991	transposase	1.38572	2.36288	1.27063	3.15544
Crum_1310	transposase	8.60174	7.8566	5.40008	8.78714
Crum_1455	GTPase A	153.824	160.369	139.405	153.838
Crum_1799	NADH dehydrogenase	0.409247	1.22283	0.208413	0.779162
Crum_1831	RNA polymerase, sigma-24 subunit, ECF subfamily	2.2054	5.44678	1.4944	1.56752
Crum_2088	secretion protein HlyD	44.2822	54.6269	21.089	60.1557
Crum_2221	UDP-N-acetylglucosamine 2-epimerase,UDP-N-acetylglucosamine 2-epimerase,UDP-N-acetylglucosamine 2-epimerase,UDP-N-acetylglucosamine 2-epimerase,UDP-N-acetylglucosamine 2-epimerase	2.64863	2.56114	1.19356	2.9476
Crum_2764	flagellar basal body protein	63.4059	82.7708	51.4555	55.1607
Crum_3535	transposase, partial	5.49559	9.09149	5.38136	5.5038
Crum_3536	transposase	6.07598	8.24822	5.16288	6.6937
Crum_3550	tRNA methyltransferase	58.221	50.3185	33.2468	52.6445
Crum_4166	8-oxoguanine DNA glycosylase	8.39957	8.79444	3.58961	7.88703
Crum_2224	UDP-N-acetyl-D-glucosamine dehydrogenase	1.51629	1.11614	0.946712	1.59893
Crum_0123	galactosidase, partial	0.274319	0.331556	0.234668	0.918023
Crum_0314	MerR family transcriptional regulator	9.05286	20.6114	12.2493	16.8767
Crum_0391	ABC-type transporter, integral membrane subunit	0.24497	0.495384	0.198461	0.520042
Crum_1013	phosphodiesterase	2.75789	7.41399	3.61388	7.91191
Crum_1083	o-succinylbenzoate--CoA ligase, partial	107.794	127.597	143.933	154.034
Crum_1314	hypothetical protein, partial	46.6883	46.2131	42.9483	51.5199
Crum_2178	hypothetical protein	248.125	441.297	254.798	429.692
Crum_2179	macrolide ABC transporter ATP-binding protein	301.436	438.112	318.192	458.351
Crum_2382	nitroreductase	212.6	293.738	211.521	260.657
Crum_2439	beta-lactamase	0.0435318	0.319469	0.127742	0.625829
Crum_2474	transcriptional regulator	10.8514	19.3818	14.4795	17.962
Crum_2763	flagellar hook-basal body protein	100.464	155.54	118.534	134.559
Crum_3239	radical SAM protein	831.9	1069	1028.78	1103.51
Crum_3489	esterase, partial	0.164451	0.517475	0.0321371	0.867433
Crum_3992	transposase	0.968103	1.04482	0.852962	2.14361
Crum_1544	acetyltransferase	0.854206	1.20048	0.853014	1.53828
Crum_2892	hypothetical protein	0.198818	0.108425	0	0.711633
Crum_3408	geranylgeranyl pyrophosphate synthase	33.1452	32.4941	26.7879	38.7614
Crum_3537	hypothetical protein	6.24054	5.82661	4.96587	6.8763
Crum_4129	geranylgeranyl pyrophosphate synthase	34.9913	35.0049	28.0919	40.9091
Crum_0299	Putative Sensor histidine kinase	0.87021	1.37412	0.195201	0.912691
Crum_0340	Crp/Fnr family transcriptional regulator	0.0293624	0.145516	0	0.125684
Crum_0574	sodium:glutamate symporter	20.0379	10.3369	6.67804	16.584
Crum_0855	transposase	6.59281	8.16283	4.77101	8.4101
Crum_0895	transposase	3.39496	2.8325	1.90337	3.42194
Crum_2494	integrase	33.5984	32.4472	19.7767	35.1837
Crum_2831	ATP-dependent helicase	15.196	8.00278	3.90362	17.4013
Crum_0104	hypothetical protein	8.93109	10.7847	6.16274	56.3189
Crum_0393	iron ABC transporter ATP-binding protein	0.390317	0.794312	0.261557	0.76104
Crum_0809	cytochrome C2	301.388	388.819	179.287	847.484
Crum_0944	GntR family transcriptional regulator	5.91606	7.70139	4.87894	15.2315
Crum_1105	GntR family transcriptional regulator	5.91606	7.70139	4.87894	15.2315
Crum_1138	hypothetical protein	15.2499	19.1947	13.5973	25.5286
Crum_1444	peptidase M16	95.6063	112.412	92.7443	122.674
Crum_1894	Mg chelatase subunit ChlI	0.294189	0.59538	0.206677	0.972796
Crum_2264	30S ribosomal protein S4	93.3252	119.693	49.3649	417.968
Crum_2288	CoA disulfide reductase	13.278	13.7141	6.64445	33.5062
Crum_2344	hypothetical protein M918_18130	2.21716	3.24927	1.17945	5.60202
Crum_2487	alcohol dehydrogenase	0.243662	0.346075	0.102358	0.839764
Crum_2488	MerR family transcriptional regulator	82.5705	88.8458	61.3537	114.676
Crum_2580	ABC transporter family protein	0.655484	1.08326	0.600935	2.32047
Crum_2810	ribose 5-phosphate isomerase B	406.077	680.063	175.567	1172
Crum_2811	uracil phosphoribosyltransferase	569.798	977.21	231.214	1373.63
Crum_2812	glycosyl transferase	268.649	304.578	115.295	464.348
Crum_3333	cytochrome C2	301.363	388.819	179.287	847.484
Crum_3630	Restriction endonuclease, type II, LlaJI	81.0045	88.9757	57.08	109.507
Crum_3736	glycogen debranching protein	1.17085	1.68819	0.320164	3.16085
Crum_0043	stage V sporulation protein AF	1.85994	1.37291	0.828953	5.05689
Crum_0046	membrane protein	10.7962	7.88115	5.51431	44.2535
Crum_0047	pyruvate kinase	397.207	430.102	284.517	673.016
Crum_0105	aminopeptidase A	17.8601	12.3378	6.44488	29.438
Crum_0135	ABC transporter	109.298	115.888	76.3673	239.187
Crum_0136	ABC transporter	89.3351	72.8846	54.8424	119.588
Crum_0315	pyruvate formate lyase-activating protein	754.411	1384.59	861.217	3547.44
Crum_0316	formate acetyltransferase	9673.48	14035.2	13986.4	55213.7
Crum_0496	hypothetical protein IO99_05100	17.0313	18.1289	10.0888	48.4765
Crum_0575	cytidine deaminase	14.9764	30.8318	21.4669	152.782
Crum_0943	sodium ABC transporter ATP-binding protein	9.34598	9.30935	6.06188	24.1004
Crum_1043	carboxynorspermidine decarboxylase	47.6941	38.7175	39.891	60.8184
Crum_1068	cation diffusion facilitator family transporter	2.44524	1.15213	0.706163	3.83261
Crum_1104	sodium ABC transporter ATP-binding protein	9.34598	9.30935	6.06188	24.1004
Crum_1251	3-phosphoglycerate dehydrogenase	1350.33	1212.56	1135.52	2164.65
Crum_1252	phosphoserine aminotransferase	1087.29	733.001	655.005	1341.78
Crum_1393	dihydroorotate dehydrogenase family protein	441.931	426.556	421.291	855.784
Crum_1405	inosine-5-monophosphate dehydrogenase	82.0765	65.7493	57.0043	142.755
Crum_1546	chloramphenicol acetyltransferase	4.70381	3.13223	2.56492	6.19754
Crum_1796	Fe-S cluster domain protein	0.194056	0.220257	0.190326	0.677606
Crum_2081	enolase	3.03497	2.33696	1.86257	121.485
Crum_2228	UDP-N-acetylglucosamine:LPS N-acetylglucosamine transferase	1.03965	1.06349	0.729685	1.68836
Crum_2287	transposase IS4 family protein	24.0151	19.4999	14.3575	45.1448
Crum_2289	Pectate disaccharide-lyase	16.2414	37.8483	16.224	113.897
Crum_2299	biotin synthase	30.0916	82.9878	33.0403	357.836
Crum_2456	S-adenosylmethionine synthetase, partial	2.37879	0.941935	0.661708	3.53933
Crum_2468	multiple sugar transport system permease	4.62278	4.62123	3.3587	26.9488
Crum_2469	ABC transporter permease	4.0188	4.35959	3.93758	16.7705
Crum_2472	MerR family transcriptional regulator	57.7507	43.8532	41.4005	82.6563
Crum_2522	transposase, partial	1.16233	0.569991	0.224553	1.47421
Crum_2572	Ser/Thr phosphatase	0.798116	0.600566	0.308741	1.69453
Crum_2576	polygalacturonase, partial	2.57611	1.00827	0.808816	3.80387
Crum_2651	transporter	66.5786	38.3901	25.2997	119.688
Crum_2652	ABC transporter	60.2426	34.4878	17.527	94.9141
Crum_2653	cobalt ABC transporter ATP-binding protein	39.7031	19.5419	11.8275	73.0109
Crum_2793	phospholipase D/Transphosphatidylase	2.12368	2.17884	1.31654	3.10374
Crum_3006	pectate lyase, partial	13.3507	16.0411	12.0505	83.2602
Crum_3035	glutathione peroxidase	20.5294	22.8156	17.4117	85.1337
Crum_3037	thioredoxin reductase TrxB	19.3319	13.2795	8.46245	30.1894
Crum_3141	2-deoxy-D-gluconate 3-dehydrogenase	2.42017	12.2477	2.84635	144.192
Crum_3179	16S rRNA methyltransferase	140.955	138.011	85.9943	200.747
Crum_3248	pectate lyase, partial	14.2	5.64859	4.87094	18.287
Crum_3487	ATP-dependent Clp protease ATP-binding protein	54.6837	71.5273	79.1162	1585.65
Crum_3836	SAM-dependent methyltransferase	1.37161	0.919634	0.741748	5.1173
Crum_4186	iron-only hydrogenase maturation protein HydG	10.4851	29.7205	10.1638	155.059
Crum_1614	subtilase	0.979593	0.86749	0.900068	1.40493
Crum_3806	two component transcriptional regulator, winged helix family	168.777	194.692	281.073	376.877
Crum_3807	integral membrane sensor signal transduction histidine kinase	152.205	223.593	292.128	455.96
Crum_2031	amino acid ABC transporter permease	12.1206	9.71283	8.88966	10.8767
Crum_0019	CTP synthase	159.015	134.346	56.9966	149.323
Crum_0066	DNA mismatch repair protein MutS domain protein	24.1311	32.6351	16.9237	23.2102
Crum_0266	putative iron(3+)-hydroxamate import system permease protein FhuB	0.870433	0.589717	0.258116	0.844773
Crum_0339	glyceraldehyde-3-phosphate dehydrogenase	1.6235	1.44302	0.466621	0.931863
Crum_0464	LacI family transcriptional regulator	28.7524	35.6481	18.0457	24.6629
Crum_0651	kinase	38.8036	29.8054	14.0612	27.5243
Crum_0677	peptide ABC transporter permease	13.6614	12.3845	2.94605	36.3709
Crum_0678	diguanylate cyclase	19.6407	14.7289	4.02169	36.7731
Crum_0679	peptide ABC transporter ATP-binding protein	23.2092	14.5063	4.47641	43.829
Crum_0680	peptide ABC transporter ATP-binding protein	26.1263	18.0249	6.89021	64.9034
Crum_0812	lipid hydroperoxide peroxidase	12.4462	8.33693	4.24449	12.2541
Crum_0833	LysR family transcriptional regulator	9.06544	9.04229	5.6612	10.1686
Crum_0873	peptidase S8	3.6143	3.60664	2.2045	3.50671
Crum_0875	peptidase S8 and S53 subtilisin kexin sedolisin	2.8867	2.91114	1.00131	1.84045
Crum_0880	membrane protein	3.48916	3.96351	1.38595	3.73538
Crum_1482	1-deoxy-D-xylulose-5-phosphate synthase	13.8588	9.7757	3.69545	7.19025
Crum_1572	potassium uptake protein, TrkH family	18.2917	26.9825	10.1451	15.7462
Crum_1651	RNA helicase	49.2723	43.4092	19.32	28.0258
Crum_1921	signal peptidase I	77.2176	74.0227	35.3687	55.9738
Crum_1967	hypothetical protein	20.9186	16.8668	6.63362	29.4433
Crum_2274	hypothetical protein, partial	7.52043	4.40523	1.83937	6.98489
Crum_2348	copper-translocating P-type ATPase	18.5929	20.9208	10.7742	15.9119
Crum_2431	glucosidase, partial	4.71329	4.87715	2.92549	4.0708
Crum_2507	hypothetical protein Q428_14585	28.6615	31.9151	17.8532	31.4879
Crum_2595	Porphobilinogen deaminase (PBG) (Hydroxymethylbilane synthase)	10.0744	8.39212	3.40722	6.65287
Crum_2596	glutamyl-tRNA reductase	9.04092	8.03811	3.26763	5.69943
Crum_2876	poly(glucosyl N-acetylgalactosamine 1-phosphate) glucosyltransferase	0.977502	0.68845	0.287691	1.03733
Crum_3038	glutathione peroxidase	17.7624	10.7447	5.9793	17.971
Crum_3212	MULTISPECIES: Glycosyltransferases involved in cell wall biogenesis	23.4285	14.3034	13.1344	24.3645
Crum_3310	LysR family transcriptional regulator	9.06544	9.04229	5.6612	10.1686
Crum_3330	lipid hydroperoxide peroxidase	12.4462	8.33693	4.24508	12.2541
Crum_3429	O-methyltransferase	122.316	93.1659	47.9102	139.544
Crum_3746	SNF2-related protein	35.8215	32.9301	14.9437	23.1262
Crum_3808	methyltransferase	83.7606	94.9103	32.7558	58.2957
Crum_3813	guanylate kinase	21.7971	14.2721	5.17094	12.2033
Crum_3993	dihydrodipicolinate reductase	354.058	334.789	152.771	360.369
Crum_4149	O-methyltransferase	122.316	93.1659	47.9102	139.544
Crum_4150	peptidase U32	164.613	146.351	58.1717	215.688
Crum_0731	glycerate kinase	0.926185	1.46674	0.508533	1.22923
Crum_2463	DNA-3-methyladenine glycosylase I	13.2872	11.9948	10.0236	13.232
Crum_0210	Prephenate dehydratase	43.7359	73.2145	11.286	78.1043
Crum_0223	glycosyl transferase family 39	28.1257	34.2461	13.9012	28.7482
Crum_0298	hypothetical protein	0.670837	1.47368	0.18155	0.892049
Crum_0410	nickel transporter permease NikB	31.972	80.896	11.1628	30.5703
Crum_0411	nickel transporter permease NikC	23.2791	68.7472	8.97641	26.6865
Crum_0412	diguanylate phosphodiesterase	34.97	83.5415	15.1548	45.4275
Crum_0413	ABC-type dipeptide/oligopeptide/nickel transport system, ATPase component	38.4886	89.2139	17.7176	56.5106
Crum_0414	peptide ABC transporter ATP-binding protein	40.5244	79.2812	18.4063	57.7776
Crum_0525	hypothetical protein HMPREF0381_2597	1.66896	1.95367	0.485916	2.59111
Crum_0535	short-chain dehydrogenase	1.05673	9.54243	0.0304698	4.20876
Crum_0803	multidrug transporter MatE	22.1743	29.0934	14.3125	20.5566
Crum_0816	hypothetical protein	8.1689	10.7902	4.63403	6.71131
Crum_0817	multidrug ABC transporter ATP-binding protein	18.4327	28.3773	9.82873	14.59
Crum_0872	peptidase S8 and S53 subtilisin kexin sedolisin	4.33141	5.28274	3.72059	4.39
Crum_0879	lactate dehydrogenase	8.67787	12.5275	6.11383	9.5667
Crum_0930	putative acetoacetyl-CoA reductase	1.75317	3.23461	1.71657	2.16825
Crum_1411	galactosidase, partial	18.4834	70.1258	7.37041	20.4343
Crum_1416	transcriptional regulator, LacI family	253.925	745.363	105.893	328.951
Crum_1417	transcriptional regulator, LacI family	296.037	833.147	140.507	352.569
Crum_1457	Ser/Thr phosphatase	107.81	183.703	84.3757	108.345
Crum_1459	sun protein	53.3902	77.431	25.5754	56.0643
Crum_1538	transposase IS204/IS1001/IS1096/IS1165 family protein	1.40276	4.52959	0.519636	2.42053
Crum_1556	prephenate dehydrogenase	211.492	302.33	92.6269	278.34
Crum_1573	potassium transporter Trk	27.4364	47.8171	19.0934	30.1317
Crum_1609	hypothetical protein	1.04007	6.08436	0.241706	3.09173
Crum_2047	amino acid permease	0.269926	0.388537	0.230567	0.551549
Crum_2087	radical SAM protein	43.079	93.49	22.5333	42.0153
Crum_2201	dihydrodipicolinate reductase	33.3737	54.9434	19.3159	44.0532
Crum_2278	multidrug ABC transporter ATP-binding protein	45.8595	58.5967	29.7867	40.2983
Crum_2308	transcriptional regulator	2.90257	7.2665	2.3502	4.61297
Crum_2326	sugar ABC transporter ATP-binding protein	12.993	14.6322	7.43962	10.764
Crum_2428	glucosidase, partial	2.66989	6.83759	1.65517	3.22986
Crum_2460	oxidoreductase, aldo/keto reductase family protein	80.6894	174.276	36.9851	100.172
Crum_2461	MULTISPECIES: XRE family transcriptional regulator	29.6098	57.7452	15.3117	37.7662
Crum_2547	glycosylase	648.927	1596.39	353.211	782.843
Crum_2549	sugar ABC transporter permease	530.046	1361.81	250.881	785.866
Crum_2550	MULTISPECIES: ABC transporter permease	303.454	771.311	107.908	413.872
Crum_2772	A/G-specific adenine glycosylase	2.82697	5.90698	1.63453	3.57216
Crum_2834	UDP-N-acetylglucosamine 1-carboxyvinyltransferase	167.21	212.915	63.1459	191.657
Crum_2881	spore coat protein	1.38482	2.36251	0.709408	1.21522
Crum_2908	transposase IS200-family protein	0.297959	0.850209	0.143539	0.617466
Crum_2911	GerA spore germination protein	0.187998	1.2224	0.120153	0.726217
Crum_2926	hypothetical protein	2.47979	6.41101	1.60042	3.60567
Crum_2992	pyruvate ferredoxin oxidoreductase	77.5689	129.582	37.0043	103.044
Crum_2994	hypothetical protein	38.8615	58.6772	18.4088	43.6553
Crum_3064	sodium:solute symporter	80.8487	162.003	32.7493	70.4039
Crum_3097	Cys/Met metabolism pyridoxal-phosphate-dependent protein	6.90535	13.1369	1.31977	5.79783
Crum_3099	hypothetical protein	6.49919	7.64019	0.748923	6.89029
Crum_3325	multidrug ABC transporter ATP-binding protein	18.4327	28.3773	9.82873	14.59
Crum_3326	hypothetical protein	8.1689	10.7902	4.63403	6.71131
Crum_3339	multidrug transporter MatE	22.1758	29.1152	14.3125	20.5641
Crum_3506	hypothetical protein, partial	0.609995	1.06924	0.11878	0.694781
Crum_3519	MULTISPECIES: hypothetical protein	12.2579	25.1297	6.3607	15.1177
Crum_3520	transcriptional regulator, partial	22.5687	38.8217	10.1121	26.903
Crum_3524	ABC transporter	6.97466	19.7086	2.48335	12.1256
Crum_3732	5&apos;-nucleotidase	24.1164	33.8754	7.61964	36.3653
Crum_3999	formate/nitrite transporter	216.535	553.468	104.207	237.76
Crum_4000	integrase	19.7245	39.1876	12.8777	22.5309
Crum_4046	transposase IS204/IS1001/IS1096/IS1165 family protein	1.40276	4.52959	0.519636	2.42053
Crum_3742	beta-glucosidase	2.99686	4.21629	6.86186	3.56684
Crum_0005	MULTISPECIES: glutamine amidotransferase	6.96089	331.447	1314.42	185.35
Crum_0006	pyridoxal biosynthesis protein	6.48566	582.841	1433	298.227
Crum_1050	peptidoglycan glycosyltransferase	33.186	54.1081	70.8113	54.4319
Crum_1518	endoxylanase, partial	11.3993	17.9388	22.9186	24.6135
Crum_1846	hypothetical protein	2.14911	3.44025	6.4576	5.3542
Crum_2125	ferredoxin	927.688	1097.37	1320.43	921.053
Crum_2258	Redox-sensing transcriptional repressor rex	215.477	310.974	310.383	224.865
Crum_2581	hypothetical protein	423.24	1333.47	3136.18	1017.05
Crum_2807	glycosyl transferase family 35	1102.19	1993.94	4922.71	2281.41
Crum_0023	asparagine synthase	300.092	340.525	350.218	319.951
Crum_0058	alanyl-tRNA synthetase	18.1931	50.372	59.5967	34.0813
Crum_0059	hypothetical protein, partial	9.12379	26.5497	35.4645	15.0826
Crum_0237	phosphoenolpyruvate carboxykinase	4170.67	16699.4	11111.3	14640.3
Crum_0342	flavodoxin	0.581328	12.0121	4.84586	3.65347
Crum_0438	galactosidase, partial	26.8352	280.323	112.121	112.965
Crum_0439	galactosidase, partial	48.6449	371.115	287.918	185.874
Crum_0456	large conductance mechanosensitive channel protein	224.135	488.193	361.358	287.56
Crum_0521	PTS glucose transporter subunit IIBC	6.15347	32.7065	13.3928	10.5839
Crum_0617	phosphonate ABC transporter permease	61.7321	235.3	249.074	89.7925
Crum_0618	phosphonate ABC transporter permease	78.5779	285.847	323.641	122.662
Crum_0689	GAF sensor-containing diguanylate cyclase	95.3267	285.391	208.285	201.576
Crum_0700	peptidase M29	106.079	304.164	199.832	280.678
Crum_0869	hypothetical protein	52.7977	95.5813	89.1069	78.8448
Crum_0887	metal dependent phosphohydrolase	50.0213	250.341	130.601	200.217
Crum_0912	glycoside hydrolase family 18	16.4917	353.791	153.399	347.141
Crum_1156	N-acetylmuramyl-L-alanine amidase, negative regulator of AmpC, AmpD	4.38144	8.23609	7.36057	6.58335
Crum_1686	patatin	49.7962	272.619	245.182	96.0209
Crum_1945	acetyl-CoA carboxylase carboxyl transferasesubunit beta/alpha	113.872	246.233	216.313	208.679
Crum_2015	glycoside hydrolase family 5, partial	28.6771	70.1032	61.5	40.9678
Crum_2108	ADP-ribosylation/crystallin J1	0.953523	4.92543	4.68277	2.17207
Crum_2214	aldose 1-epimerase	233.835	876.777	633.076	530.183
Crum_2398	hypothetical protein Clole_2889	17.3246	59.4191	33.998	35.7288
Crum_2534	ABC transporter	127.924	240.711	148.571	155.302
Crum_2569	tRNA(Ile)-lysidine synthetase	62.6487	254.007	136.175	159.225
Crum_3757	transcriptional regulator, GntR family with aminotransferase domain	36.7665	106.126	71.4353	120.132
Crum_3940	RNA polymerase sigma70	8.70035	24.9245	16.8159	12.6395
Crum_0024	histidine triad (HIT) protein	309.061	943.249	491.107	411.054
Crum_0042	CMP/dCMP deaminase zinc-binding protein	140.469	525.994	215.599	160.4
Crum_0082	pyruvate-flavodoxin oxidoreductase domain protein	1.15874	3.03312	1.93017	1.39341
Crum_0116	polysaccharide biosynthesis protein GtrA	10.4208	32.1806	15.7775	10.6557
Crum_0260	adenylyltransferase	23.5755	81.3332	34.1726	28.1417
Crum_0313	hypothetical protein	139.23	558.908	178.114	164.538
Crum_0338	DNA-binding protein	848.878	2634.72	872.259	937.175
Crum_0519	N-acetylglucosamine-6-phosphate deacetylase	8.18423	50.4969	17.5863	10.5158
Crum_0520	PTS glucose transporter subunit IIBC	6.96669	46.7347	14.2941	10.5777
Crum_0795	UDP-glucose dehydrogenase	122.2	452.167	159.649	131.61
Crum_0979	integral membrane sensor signal transduction histidine kinase	14.7219	36.7658	17.8171	14.4701
Crum_1011	haloacid dehalogenase	67.0244	128.326	70.4547	59.533
Crum_1158	MULTISPECIES: dUTP pyrophosphatase	66.9068	254.525	94.6199	139.878
Crum_1159	ribonucleoside-triphosphate reductase activating protein	79.0319	282.509	108.56	144.717
Crum_1289	Isoamylase	87.2586	245.139	90.9346	82.7803
Crum_1830	RNA polymerase	2.86153	6.85676	3.08257	1.74782
Crum_1937	DivIVA domain	192.905	508.098	270.792	265.074
Crum_2030	hypothetical protein, partial	8.9694	15.2446	8.39891	6.51193
Crum_2235	ATPase	23.106	47.5095	29.9565	30.424
Crum_2568	hypoxanthine phosphoribosyltransferase	130.296	289.321	162.719	139.214
Crum_2845	lipid kinase	68.4094	109.107	62.0827	56.6369
Crum_2847	UDP-galactose-4-epimerase	60.1349	133.608	74.7586	54.9363
Crum_2849	dTDP-4-dehydrorhamnose 3,5-epimerase	83.8068	128.358	103.518	93.0632
Crum_3347	UDP-glucose dehydrogenase	122.2	452.167	159.649	131.61
Crum_3703	hypothetical protein	75.6386	149.923	95.9677	84.4191
Crum_3725	sugar ABC transporter permease	14.1471	37.4649	19.7458	9.93485
Crum_3765	hydroxyethylthiazole kinase	24.1642	67.8135	24.2433	19.2029
Crum_3941	anti-sigma regulatory factor, serine/threonine protein kinase	5.93922	10.5764	7.0331	5.094
Crum_3942	anti-sigma factor antagonist	6.9578	14.4645	9.39159	5.78095
Crum_4053	metal-dependent hydrolase	40.1614	58.6667	44.2411	38.5898
Crum_4179	SAM-dependent methyltransferase	30.3058	126.595	35.8008	40.8501
Crum_0013	DeoR family transcriptional regulator	10.7327	36.8726	9.39026	10.2598
Crum_0034	PAS/PAC sensor-containing diguanylate cyclase/phosphodiesterase	8.06824	29.3395	7.17283	5.77758
Crum_0065	aminoglycoside 3-N-acetyltransferase	26.8821	54.8571	27.6844	38.0908
Crum_0097	glycosyl hydrolase family 88	9.31413	13.5879	6.73583	9.85072
Crum_0099	glycerol kinase	48.4748	134.755	45.9106	79.0774
Crum_0102	HAD family hydrolase	21.0137	92.8757	27.0254	48.8355
Crum_0108	glycerophosphoryl diester phosphodiesterase	41.309	246.238	51.389	119.855
Crum_0131	Peptidylprolyl isomerase	85.7025	812.974	76.1107	225.343
Crum_0209	endoribonuclease L-PSP	185.823	897.653	169.919	169.929
Crum_0231	rubrerythrin	0.496697	6.78809	1.09712	1.86811
Crum_0233	SAM-dependent methyltransferase	5.06435	16.3015	6.05909	9.56914
Crum_0293	amino acid adenylation protein	14.6791	95.1967	22.1824	37.2878
Crum_0321	gh18 chitinase-like domain, partial	67.9081	196.59	82.643	125.111
Crum_0322	cell wall hydrolase/autolysin	13.3266	44.2464	8.97005	12.9935
Crum_0361	hypothetical protein	8.35354	99.3618	16.3034	41.5781
Crum_0362	Hypothetical protein CKL_2082	7.56272	70.5521	14.6124	35.5501
Crum_0369	RNA methyltransferase	42.0121	84.0241	34.2245	30.7504
Crum_0375	deoxyribose-phosphate aldolase	353.224	488.984	319.886	347.682
Crum_0396	glycoside hydrolase	2.96135	115.886	3.4413	8.30514
Crum_0397	glycoside hydrolase	3.8377	87.285	2.74837	9.94302
Crum_0398	glycoside hydrolase	2.95969	104.299	3.54527	11.3333
Crum_0419	fucose isomerase	13.1665	192.084	16.7284	60.484
Crum_0420	xylulokinase	11.1351	229.085	17.7729	54.7996
Crum_0444	iron transporter FeoB	40.455	82.0324	27.7539	37.4176
Crum_0445	ferrous iron transport protein B	59.6207	108.854	51.8887	60.9846
Crum_0569	XRE family transcriptional regulator	4.23823	137.245	2.20916	7.18521
Crum_0607	Fur family ferric uptake regulator	67.0461	204.53	35.0151	78.781
Crum_0620	acetyltransferase	20.7876	46.0834	16.2496	20.1295
Crum_0644	putative arsenical resistance operon repressor ArsR	63.5445	151.625	48.0068	56.1763
Crum_0688	purine nucleoside phosphorylase	129.304	410.431	131.614	230.431
Crum_0694	GntR family transcriptional regulator	25.1122	85.5718	27.45	36.8704
Crum_0716	alpha-L-glutamate ligase, RimK family	2.75915	10.9475	2.07501	3.09986
Crum_0774	hypothetical protein	3.15318	16.7487	4.34083	3.79931
Crum_0786	hypothetical protein	1.45521	11.4959	1.53071	2.66872
Crum_0787	2-enoate reductase	2.37166	14.693	2.84464	3.69356
Crum_0788	hypothetical protein CCDG5_0328	1.70382	21.9591	2.699	4.30239
Crum_0789	2-enoate reductase	1.951	17.5759	1.61017	3.58421
Crum_0821	potassium transporter KefA	218.256	613.726	259.746	324.214
Crum_0822	TrkA-N domain protein	293.167	994.568	369.702	545.591
Crum_0829	alpha-galactosidase	57.6978	79.0867	52.6061	62.5844
Crum_0842	dihydrodipicolinate synthase	17.1252	49.4898	10.2348	13.9128
Crum_0882	uracil-DNA glycosylase	21.6984	77.788	23.5695	41.7124
Crum_0922	hypothetical protein IIA_05457	4.00011	38.1897	4.55077	7.15174
Crum_1160	ribonucleoside triphosphate reductase	74.8772	218.618	78.0014	111.742
Crum_1236	endoglucanase, partial	90.3103	1551.76	60.2333	236.601
Crum_1258	NUDIX hydrolase	1.2813	2.95144	0.635807	1.4128
Crum_1338	beta-glucosidase/6-phospho-beta-glucosidase/beta-galactosidase, partial	600.319	1018.26	469.583	641.353
Crum_1422	beta-lactamase	15.5771	66.5114	19.9699	34.787
Crum_1443	3-ketoacyl-ACP reductase	24.5303	95.9237	25.0207	44.426
Crum_1453	thiamine pyrophosphokinase	109.763	146.275	78.3272	111.818
Crum_1458	23S rRNA methyltransferase	113.984	206.299	82.6447	124.146
Crum_1484	acid phosphatase	101.638	171.305	84.5818	93.9719
Crum_1497	stage III sporulation protein AA	0.18968	3.94497	0.220282	0.718122
Crum_1525	carbohydrate kinase	46.2377	89.7717	35.4942	52.6503
Crum_1601	PHP domain-containing protein	54.9331	161.17	68.0044	88.9615
Crum_1684	prolyl-tRNA synthetase	81.9383	222.204	79.1347	119.976
Crum_1685	prolyl-tRNA synthetase	77.7456	213.214	87.7208	117.779
Crum_1697	multidrug ABC transporter ATP-binding protein	50.0198	100.352	49.8367	63.5112
Crum_1706	calcium-translocating P-type ATPase	0.85007	2.68544	1.13625	1.02401
Crum_1717	2,3 cyclic-nucleotide 2-phosphodiesterase	825.113	1303.64	747.683	738.887
Crum_1772	phosphatidate cytidylyltransferase	68.6047	98.6482	42.5576	57.0873
Crum_1773	1-deoxy-D-xylulose 5-phosphate reductoisomerase	103.82	175.519	88.2085	114.999
Crum_1784	riboflavin biosynthesis protein RibF	44.5001	72.1061	24.304	38.69
Crum_1819	protein of unknown function DUF710	58.2717	183.378	54.3402	81.4966
Crum_1898	transcriptional regulator	161.973	408.249	120.266	211.404
Crum_1938	3-dehydroquinate synthase	194.349	623.678	271.055	287.581
Crum_1940	RNA pseudouridine synthase	75.7734	164.757	59.9384	66.5248
Crum_1997	glutamine synthetase	509.699	793.315	433.633	448.057
Crum_2002	transcriptional regulator	507.612	1227.35	316.573	469.037
Crum_2010	serine acetyltransferase	8.96031	47.1213	10.0731	16.0503
Crum_2011	type 3a cellulose-binding domain protein	96.4279	2072.32	117.584	452.767
Crum_2035	hypothetical protein CM240_3100	36.6037	161.82	56.8575	66.2892
Crum_2133	membrane protein	15.1073	28.7348	10.7502	15.5412
Crum_2135	homoserine O-succinyltransferase	79.8619	170.103	58.5832	66.0495
Crum_2159	sporulation regulator WhiA	191.619	535.654	184.515	216.625
Crum_2206	single-strand binding protein/Primosomal replication protein n	0.799647	2.98667	0.822559	1.24596
Crum_2209	esterase, partial	0.878216	10.4111	1.30911	1.6432
Crum_2244	DNA repair protein RadA	7.28412	38.1287	9.84928	18.1733
Crum_2399	endo-1,4-beta-xylanase, partial	157.047	866.274	122.362	311.031
Crum_2401	hypothetical protein	4.19064	57.3444	4.71932	7.04907
Crum_2407	hypothetical protein	184.456	292.495	148.972	155.103
Crum_2541	glucokinase	11.5831	67.8515	12.7982	14.2613
Crum_2608	cobyric acid synthase	10.0469	23.966	7.68891	9.69471
Crum_2622	signal transduction histidine kinase regulating citrate/malate metabolism	22.2184	39.3259	22.1419	25.5867
Crum_2623	LytTR family transcriptional regulator	43.2601	120.221	44.5644	64.5449
Crum_2624	endoglucanase, partial	415.11	3674.22	333.81	954.192
Crum_2625	cellobiohydrolase, partial	1068.75	14737.8	837.842	1323.9
Crum_2626	transketolase	804.839	2019.56	911.898	975.285
Crum_2628	ATPase/histidine kinase/DNA gyrase B/HSP90 domain-containing protein	117.741	237.159	121.422	171.547
Crum_2800	protein of unknown function DUF291	148.312	3334.86	109.38	445.609
Crum_2820	RelA/SpoT domain protein	20.456	40.3902	15.6171	24.8564
Crum_2846	glycosyl transferase, family 2	73.296	154.661	77.4734	85.8792
Crum_2848	UTP--glucose-1-phosphate uridylyltransferase	237.668	839.825	270.989	302.66
Crum_3042	acetyltransferase	9.19986	174.414	5.48726	22.3381
Crum_3047	sugar kinase	6.98277	17.2312	4.71418	8.06898
Crum_3058	iron hydrogenase	43.3932	187.195	51.3912	93.0598
Crum_3080	polynucleotide adenylyltransferase	59.5592	114.967	48.3357	63.3714
Crum_3103	NUDIX hydrolase	20.6207	103.645	21.5857	47.4519
Crum_3104	ATPase AAA-2 domain protein	42.6854	111.402	36.6131	59.0192
Crum_3144	membrane protein	14.7234	108.751	17.8593	43.132
Crum_3158	endoglucanase, partial	35.0085	344.83	31.6749	69.7813
Crum_3178	chromosome partitioning protein ParB	172.587	458.803	175.352	214.61
Crum_3194	polyketide biosynthesis enoyl-CoA hydratase	16.3943	58.5787	16.9127	33.8827
Crum_3214	bactoprenol glucosyl transferase	26.7974	39.2657	18.9185	31.0541
Crum_3301	dihydrodipicolinate synthase	17.1252	49.4898	10.2348	13.9128
Crum_3314	alpha-galactosidase	57.6978	79.0867	52.6061	62.5844
Crum_3321	TrkA-N domain protein	293.167	994.568	369.702	545.591
Crum_3322	potassium transporter KefA	218.256	613.726	259.746	324.214
Crum_3353	2-enoate reductase	1.951	17.5759	1.61017	3.58421
Crum_3354	hypothetical protein CCDG5_0328	1.70382	21.9591	2.699	4.30239
Crum_3355	2-enoate reductase	2.37166	14.693	2.84464	3.69356
Crum_3356	hypothetical protein	1.45521	11.4959	1.53071	2.66872
Crum_3368	hypothetical protein	3.15318	16.7487	4.34083	3.79931
Crum_3474	chemotaxis protein CheY	223.322	466.113	158.37	259.674
Crum_3498	DNA polymerase I	17.4798	52.2118	13.547	23.4513
Crum_3563	sugar ABC transporter substrate-binding protein	266.101	1103.69	297.617	290.211
Crum_3620	endoxylanase, partial	68.8054	572.896	86.6295	190.454
Crum_3624	23S rRNA (uracil-5-)-methyltransferase RumA	31.2918	81.0438	34.4036	47.7275
Crum_3798	endoglucanase, partial	128.538	3723	136.525	705.869
Crum_3816	transcription elongation factor GreA	5.23212	28.8721	2.59909	6.93831
Crum_3858	arabinogalactan endo-1,4-beta-galactosidase	6.82408	85.94	11.6524	21.913
Crum_3859	galactosidase, partial	6.02396	66.4981	8.68682	16.4344
Crum_3865	GTP pyrophosphokinase	15.2603	87.7065	19.393	45.1427
Crum_3911	ABC transporter, ATP-binding protein	87.0783	368.679	38.3227	55.6725
Crum_4067	carbohydrate kinase	46.2377	89.7717	35.4942	52.6503
Crum_4078	gamma-glutamyl phosphate reductase	96.9521	198.379	86.1343	112.466
Crum_4101	2-C-methyl-D-erythritol 2,4-cyclodiphosphate synthase	26.9566	85.5172	26.1806	45.2277
Crum_0001	transcriptional regulator	29.0245	49.5226	28.9383	44.0582
Crum_0009	glycogen synthase	97.0079	343.955	129.023	233.088
Crum_0075	MULTISPECIES: LysR family transcriptional regulator	1.86428	3.61154	0.553345	3.07981
Crum_0139	MULTISPECIES: aTP-dependent Clp protease proteolytic subunit 2	23.447	281.309	37.3	163.286
Crum_0195	fumarate hydratase	110.068	155.513	107.07	116.844
Crum_0219	hydrolase TatD	93.0188	503.902	129.876	275.242
Crum_0222	hypothetical protein Clole_0636	44.5909	118.331	33.0452	80.8682
Crum_0251	transaldolase	107.511	195.353	85.1878	172.757
Crum_0252	GntR family transcriptional regulator	22.8048	65.2587	29.7036	49.5411
Crum_0294	amino acid adenylation protein	15.6778	64.3634	20.6785	38.1268
Crum_0295	glycosyl transferase	8.22813	40.2975	10.937	21.3741
Crum_0296	glycosyl transferase	5.78859	37.4111	9.64498	17.6187
Crum_0297	amino acid adenylation protein	4.21926	29.3022	7.28219	13.4222
Crum_0367	PhoP family transcriptional regulator	7.44758	18.8547	8.39761	11.4633
Crum_0368	multi-sensor signal transduction histidine kinase	11.3525	25.9024	14.2166	22.2053
Crum_0408	hydroxylamine reductase	0.14275	10.7702	0.575065	3.93144
Crum_0463	glucuronate isomerase	44.3836	84.4633	38.9832	70.0629
Crum_0472	ABC transporter substrate-binding protein	12.9474	50.9929	15.3511	45.8457
Crum_0483	hypothetical protein	16.9798	70.4002	15.7966	45.1183
Crum_0564	phosphoglycerate kinase	11.5129	33.1858	6.12116	26.2861
Crum_0589	RNA polymerase sigma70 factor	57.6902	235.255	56.5389	130.505
Crum_0613	MarR family transcriptional regulator	0.43858	2.77029	0.611338	1.46909
Crum_0645	multidrug transporter MatE	7.56509	34.9208	2.27386	23.114
Crum_0646	ArsC family transcriptional regulator	7.62347	20.3517	2.2395	24.6933
Crum_0722	transposase	71.6882	140.932	54.6887	101.148
Crum_0723	transposase IS3	84.4265	309.917	94.0374	144.153
Crum_0784	esterase, partial	19.9566	644.365	41.1627	139.117
Crum_0785	esterase, partial	27.7979	490.137	66.7653	188.799
Crum_0815	XRE family transcriptional regulator	1.44949	5.81704	0.959435	2.57949
Crum_0830	cation diffusion facilitator family transporter	80.0268	172.077	70.5812	116.264
Crum_0831	cytidine deaminase	18.5257	72.8793	17.1211	33.1299
Crum_0856	Xenobiotic-transporting ATPase	3.81366	7.10897	5.19585	6.26911
Crum_0876	DNA polymerase III subunit epsilon	21.6691	74.5044	25.8956	41.707
Crum_0889	glutamate racemase	55.8381	131.574	49.2913	80.4718
Crum_0902	peptidase S1 and S6 chymotrypsin/Hap	130.257	245.976	147.16	186.838
Crum_0980	homoserine kinase	19.0435	43.7982	8.23392	40.3001
Crum_0982	homoserine dehydrogenase	234.641	490.075	162.527	418.162
Crum_0983	hypothetical protein	70.0734	305.416	39.0516	130.712
Crum_1014	phosphoesterase	5.3892	30.6325	7.88842	17.2115
Crum_1031	aminotransferase	155.247	549.372	76.4305	440.119
Crum_1036	methionine aminopeptidase	128.855	346.366	107.296	221.42
Crum_1062	hypothetical protein	5.30682	51.5622	6.60539	34.2907
Crum_1091	ABC transporter	6.99329	25.1128	5.59684	24.7088
Crum_1092	GntR family transcriptional regulator	5.59354	22.5115	4.55978	21.0434
Crum_1115	small GTP-binding protein	30.2084	42.4083	20.2035	42.5282
Crum_1139	cystathionine gamma-synthase	9.99934	23.5777	9.22308	19.075
Crum_1145	NAD synthetase	120.447	308.638	162.418	241.345
Crum_1151	RNA-binding protein Hfq	159.48	2731.19	238.228	986.663
Crum_1173	hypothetical protein Clole_2066	78.0352	144.79	60.4474	101.279
Crum_1188	MULTISPECIES: transposase	5.78125	16.5493	2.65483	17.7434
Crum_1192	HrcA family transcriptional regulator	263.161	1029.96	456.497	679.328
Crum_1210	Serine-type D-Ala-D-Ala carboxypeptidase	102.174	143.606	89.8448	123.484
Crum_1233	DNA repair protein RadC	4.67484	22.6235	3.66548	13.5034
Crum_1267	transposase IS3	93.9385	335.808	102.249	157.342
Crum_1268	transposase	37.3251	72.0959	29.4424	54.25
Crum_1294	serine dehydratase subunit alpha	4.67621	12.9345	3.47925	6.67036
Crum_1295	serine dehydratase	6.2838	12.7593	5.04142	7.9012
Crum_1343	methionine aminopeptidase	14.6529	56.0789	17.7487	29.5978
Crum_1447	phosphopantetheine adenylyltransferase	38.2061	134.111	40.5832	68.8829
Crum_1454	ribulose-phosphate 3-epimerase	186.592	319.377	182.382	248.393
Crum_1558	endoglucanase, partial	58.9149	844.187	27.3116	143.958
Crum_1559	endoglucanase, partial	95.0896	1978.48	50.0872	284.549
Crum_1574	tRNA/rRNA methyltransferase SpoU	34.4061	51.4463	23.8162	42.9978
Crum_1591	molybdenum cofactor synthesis domain protein	6.14069	30.7247	2.3563	15.7091
Crum_1593	HAD family hydrolase	88.3879	221.402	63.7464	134.395
Crum_1595	endoxylanase, partial	19.3756	257.069	10.1778	56.8599
Crum_1596	acetyltransferase, ribosomal protein N-acetylase	3.05661	18.857	3.04366	8.65473
Crum_1619	(p)ppGpp synthetase	343.024	650.919	318.494	508.966
Crum_1620	D-tyrosyl-tRNA(Tyr) deacylase	190.668	569.436	221.199	410.396
Crum_1627	stage V sporulation protein AD	1.19987	2.38085	1.21514	1.55116
Crum_1629	AsnC family transcriptional regulator	109.622	203.754	114.08	148.56
Crum_1682	phosphodiesterase	11.9033	23.4021	10.5512	15.4553
Crum_1795	anti-sigma regulatory factor	0.109786	1.12123	0.0633771	0.544299
Crum_1801	NADH dehydrogenase	0.361882	1.00854	0.273313	0.920625
Crum_1856	SOS regulatory protein LexA	59.4173	273.087	40.914	129.547
Crum_1862	endoglucanase, partial	7.23903	19.2772	6.42453	11.4263
Crum_1882	UDP-N-acetylmuramyl peptide synthase	193.521	253.652	147.667	242.185
Crum_1883	UDP-N-acetylmuramoylalanyl-D-glutamyl-2,6-diaminopimelate/D-alanyl-D-alanyl ligase	214.681	271.927	153.461	262.986
Crum_1887	UDP-N-acetylglucosamine 1-carboxyvinyltransferase	113.387	167.66	83.3926	185.396
Crum_1893	NrdR family transcriptional regulator	6.42338	26.372	7.63124	19.9894
Crum_2041	sodium:proton antiporter	9.96385	16.0884	7.53721	15.1586
Crum_2066	single-stranded DNA-binding protein	90.0917	477.33	122.785	426.425
Crum_2158	phosphate ABC transporter permease	247.086	899.97	233.319	355.993
Crum_2177	hypothetical protein	162.775	318.514	199.361	267.328
Crum_2200	small acid-soluble spore protein alpha/beta type	7.54962	17.0299	6.20527	15.9508
Crum_2202	cobinamide adenolsyltransferase	47.7829	221.2	38.3083	100.245
Crum_2215	LacI family transcriptional regulator	18.4624	54.9937	16.8861	40.4621
Crum_2216	galactokinase	4.7891	33.8587	2.12246	21.7376
Crum_2307	integral membrane sensor signal transduction histidine kinase	3.54483	8.14156	3.02009	6.86191
Crum_2311	mannanase, partial	371.52	9067.75	364.306	3573.73
Crum_2312	hydrogenase maturation GTPase HydF	12.6346	30.6766	8.22457	21.1018
Crum_2353	hypothetical protein	4.22758	30.6596	2.12285	17.791
Crum_2355	transcriptional regulator, ArsR family	212.667	888.054	157.699	372.586
Crum_2377	response regulator of the LytR/AlgR family	5.23845	24.1907	5.62747	17.0326
Crum_2383	NADH-dependent butanol dehydrogenase A	154.771	284.92	156.675	224.642
Crum_2400	beta-xylosidase, partial	11.8162	85.7838	7.22339	21.5387
Crum_2492	transposase IS3	85.7381	313.746	94.9063	145.91
Crum_2493	transposase	79.3353	146.764	63.5736	113.437
Crum_2495	ATPase AAA	18.4029	31.1007	11.9687	28.7951
Crum_2523	2-C-methyl-D-erythritol 4-phosphate cytidylyltransferase	9.40119	35.8383	5.95105	13.4826
Crum_2532	hypothetical protein	9.40345	53.5041	8.81087	12.3389
Crum_2542	transposase IS4 family protein	1.09279	5.50812	0.83697	3.66735
Crum_2544	MFS transporter	10.7461	135.927	5.92302	22.6003
Crum_2545	glycosidase related protein	664.412	2244.51	475.686	996.494
Crum_2546	N-acylglucosamine 2-epimerase	352.075	1005.45	229.393	489.047
Crum_2632	peptidase S41	30.391	57.5465	25.3207	53.0097
Crum_2635	hypothetical protein	129.361	277.746	130.682	207.436
Crum_2636	cell division protein FtsE	340.419	837.047	428.948	642.305
Crum_2805	cadmium-translocating P-type ATPase	9.85759	100.185	7.34436	32.3344
Crum_2809	tRNA threonylcarbamoyladenosine biosynthesis protein	305.678	564.579	148.018	573.457
Crum_2818	integral membrane sensor signal transduction histidine kinase	23.5858	43.4508	16.4637	36.8849
Crum_2819	response regulator receiver protein	17.8459	40.6303	16.5839	30.7178
Crum_2823	nucleoside recognition protein	5.4027	8.66388	4.93577	5.75633
Crum_2838	integral membrane sensor signal transduction histidine kinase	52.828	76.9712	29.3887	73.2788
Crum_2839	PhoP family transcriptional regulator	57.4666	93.7847	32.7705	86.7862
Crum_2882	glucose-1-phosphate thymidylyltransferase	2.58644	10.048	2.5416	2.73067
Crum_2906	D-alanine--D-alanine ligase	132.759	356.865	158.727	247.471
Crum_2913	LacI family transcriptional regulator	11.6513	31.8707	9.58684	18.5635
Crum_2930	2-dehydro-3-deoxygluconokinase	12.2139	29.4623	8.5573	17.0885
Crum_2931	2-dehydro-3-deoxyphosphogluconate aldolase	7.12173	40.4197	6.50694	15.2515
Crum_2934	NUDIX hydrolase	26.5664	89.8136	22.4692	51.4515
Crum_2957	hypothetical protein	0.800816	6.9094	0.58366	4.67104
Crum_2965	glucosidase, partial	7.6184	14.6771	5.24814	10.5508
Crum_2971	MULTISPECIES: transposase	78.6134	106.734	74.6142	114.904
Crum_2974	transposase	38.2716	71.6779	29.0711	62.1035
Crum_3012	AraC family transcriptional regulator	4.68776	21.2787	3.80143	18.6859
Crum_3039	MarR family transcriptional regulator,Organic hydroperoxide resistance transcriptional regulator,DNA-binding transcriptional repressor MarR,Predicted transcriptional regulator,homoprotocatechuate degradation operon regulator, HpaR,MarR family	19.5272	76.9987	17.0642	51.191
Crum_3043	short-chain dehydrogenase	33.4355	1550.11	21.5876	223.255
Crum_3044	butanol dehydrogenase	26.942	1041.09	14.6553	144.779
Crum_3059	50S rRNA methyltransferase	78.4559	229.27	87.3006	160.481
Crum_3069	GntR family transcriptional regulator	129.612	268.553	113.642	230.354
Crum_3070	4-diphosphocytidyl-2C-methyl-D-erythritol kinase	50.8415	101.516	41.2005	76.5751
Crum_3073	peptidoglycan-binding lysin domain protein	0.50039	3.61547	0.459955	2.20009
Crum_3084	50S rRNA methyltransferase	19.6924	35.6793	14.4119	28.3023
Crum_3102	phosphinothricin acetyltransferase	9.60017	30.6108	6.97067	14.5828
Crum_3105	ATPase AAA-2 domain protein	34.8225	90.6669	23.0459	53.9698
Crum_3106	ATP-dependent Clp protease ClpS	18.8731	95.6798	20.0077	48.6269
Crum_3112	oligoendopeptidase F	86.7625	126.297	68.445	126.896
Crum_3140	IclR family transcriptional regulator	4.09519	50.7551	5.82491	22.9211
Crum_3183	YidC/Oxa1 family membrane protein insertase	456.479	673.968	400.732	700.133
Crum_3184	protein of unknown function DUF37	345.662	515.882	277.162	476.832
Crum_3195	MULTISPECIES: polyketide biosynthesis enoyl-CoA hydratase	67.8381	159.563	61.4207	99.0671
Crum_3233	Ser/Thr phosphatase	0.966332	3.53861	0.71864	4.10831
Crum_3286	putative molybdenum cofactor guanylyltransferase MobA	17.3926	30.9384	16.0692	30.3119
Crum_3312	cytidine deaminase	18.5257	72.8793	17.1211	33.1299
Crum_3313	cation diffusion facilitator family transporter	80.0268	172.077	70.5812	116.264
Crum_3327	XRE family transcriptional regulator	1.44949	5.81704	0.959435	2.57949
Crum_3357	esterase, partial	27.7979	490.137	66.7766	188.799
Crum_3358	esterase, partial	19.9566	644.365	41.1627	139.117
Crum_3414	MULTISPECIES: transposase	3.48004	9.40157	1.98541	8.61489
Crum_3417	1,4-dihydroxy-2-naphthoate prenyltransferase	6.89351	24.1938	5.96458	12.746
Crum_3449	thioester reductase	110.137	182.399	73.7505	159.165
Crum_3451	hypothetical protein	55.4436	106.044	56.7585	74.8073
Crum_3452	hypothetical protein	55.2995	134.344	52.6175	91.154
Crum_3482	AraC family transcriptional regulator	96.5306	253.063	112.224	181.728
Crum_3483	integral membrane sensor signal transduction histidine kinase	85.424	239.982	81.8216	152.132
Crum_3484	integral membrane sensor signal transduction histidine kinase	59.1985	132.238	54.3231	98.708
Crum_3491	hypothetical protein	38.3174	72.5682	28.4586	55.446
Crum_3525	ABC transporter	12.0431	26.7776	4.22254	25.6521
Crum_3526	ABC transporter	7.32125	20.5263	2.4024	19.4295
Crum_3559	endoxylanase, partial	36.0267	117.478	27.6154	52.1246
Crum_3615	peptidase T	93.587	168.774	98.1263	142.645
Crum_3625	RNA methyltransferase	40.8064	76.9749	44.5232	63.1369
Crum_3690	DNA-binding protein	49.8821	245.872	37.5058	110.677
Crum_3715	1-acyl-sn-glycerol-3-phosphate acyltransferase	48.2407	170.622	50.4172	97.8799
Crum_3760	magnesium chelatase	8.18611	21.0914	9.29735	14.8153
Crum_3773	ABC transporter permease	9.47157	54.4682	6.55607	22.316
Crum_3774	ABC transporter permease	7.74695	34.4913	4.91539	12.6062
Crum_3779	transcriptional regulator	29.0245	49.5226	28.9383	44.0582
Crum_3794	DeoR family transcriptional regulator	10.4344	30.9685	7.2177	26.3802
Crum_3800	endonuclease	24.6233	56.1335	16.0826	37.3507
Crum_3801	MULTISPECIES: endonuclease	14.6936	70.4613	15.1104	38.649
Crum_3811	DNA polymerase III, delta prime subunit	3.75769	11.9712	1.82786	5.56306
Crum_3828	hypothetical protein, partial	0.934574	1.98847	0.860384	1.15302
Crum_3869	radical SAM protein	2.45496	12.1817	1.0408	5.42156
Crum_3912	multidrug ABC transporter ATP-binding protein	90.7818	525.402	57.5631	117.24
Crum_3979	transposase IS3	84.3408	309.918	94.0597	143.931
Crum_3980	transposase	82.0041	146.522	62.8473	117.143
Crum_4014	transposase, partial	5.20922	22.9223	8.78328	17.3234
Crum_4049	hypothetical protein	40.0742	116.252	30.3388	65.8906
Crum_4088	tryptophanyl-tRNA synthetase	225.417	548.354	233.715	313.609
Crum_4102	HAD-superfamily hydrolase	7.83141	23.2069	9.61153	16.3544
Crum_4116	hypothetical protein	7.1605	20.0012	5.93875	13.1005
Crum_4135	MULTISPECIES: transposase	5.57648	15.659	2.60247	17.1785
Crum_0068	amino acid carrier protein	6.59767	86.7899	11.616	117.847
Crum_0089	endoxylanase, partial	29.8573	1115.09	63.7973	844.189
Crum_0121	hypothetical protein JCM10512_4802	1.72322	9.92226	2.3533	5.79002
Crum_0134	FMN-dependent NADH-azoreductase	4.98832	15.9185	8.17671	9.42381
Crum_0199	thioredoxin	310.111	1221.9	497.409	605.606
Crum_0238	NADPH-dependent butanol dehydrogenase	456.409	860.275	528.535	955.28
Crum_0323	GntR family transcriptional regulator	4.29704	35.3157	11.0323	76.3063
Crum_0363	transposase	7.24978	43.7871	14.3518	33.6425
Crum_0405	hypothetical protein	46.4917	311.241	108.568	249.304
Crum_0429	pyrroline-5-carboxylate reductase	100.855	343.846	184.272	212.087
Crum_0440	MULTISPECIES: iron transporter FeoA	5.95783	59.7736	9.33246	86.7694
Crum_0476	AraC family transcriptional regulator	55.0243	152.293	63.0079	212.837
Crum_0557	chemotaxis protein CheA	0	1.3416	0.0321814	2.59032
Crum_0648	agmatinase	64.2999	203.938	86.848	210.932
Crum_0649	spermidine synthase	51.3451	118.593	58.1433	138.126
Crum_0650	S-adenosylmethionine decarboxylase	50.2802	131.462	62.9527	139.625
Crum_0706	spore protein	0.224042	10.6689	1.76398	7.56217
Crum_0871	macrolide ABC transporter ATP-binding protein	37.992	116.252	72.667	86.2887
Crum_0881	asparagine synthase	231.432	345.399	211.127	388.357
Crum_0883	cysteine synthase	142.923	235.704	179.531	256.151
Crum_1064	MULTISPECIES: hypothetical protein	6.51656	70.5752	8.86595	53.2484
Crum_1120	xylose isomerase	0.028954	2.18068	0.450954	1.14585
Crum_1121	cysteine desulfurase NifS	15.5573	36.6353	22.2715	30.5153
Crum_1124	hydrogenase	34.9048	61.2311	42.0441	61.7264
Crum_1163	MATE efflux family protein	9.77482	45.0313	14.6238	58.1368
Crum_1189	molecular chaperone DnaJ	113.429	825.403	243.902	840.904
Crum_1213	iojap family protein	83.0896	402.261	116.729	402.133
Crum_1214	metal dependent phosphohydrolase	49.6655	354.5	66.5778	307.805
Crum_1299	potassium transporter	0.689541	2.01791	0.962474	2.424
Crum_1326	transposase	1.78154	8.09032	1.83831	7.1929
Crum_1419	oligopeptidase PepB	113.792	227.545	104.796	190.733
Crum_1474	sporulation transcriptional activator Spo0A	1.90981	4.4591	2.69535	5.77234
Crum_1642	peptidase M50	10.5972	87.5305	27.4663	36.4124
Crum_1643	riboflavin biosynthesis protein RibD	0.771281	8.66333	1.44217	4.32122
Crum_1644	riboflavin synthase subunit alpha	2.28106	15.7546	2.55511	9.66796
Crum_1645	3,4-dihydroxy-2-butanone 4-phosphate synthase	1.99402	14.0018	2.62586	9.58954
Crum_1646	6,7-dimethyl-8-ribityllumazine synthase	8.01307	68.7843	12.7638	45.5019
Crum_1655	NAD-dependent deacetylase	34.4081	177.665	72.5012	82.8544
Crum_1698	glycoside hydrolase family 5, partial	48.5904	104.314	54.3361	116.401
Crum_1716	recombinase RecA	242.333	1014.46	317.722	863.37
Crum_1723	SPFH domain / Band 7 family protein	968.756	5170.51	1637.17	2616.35
Crum_1802	NADH:ubiquinone oxidoreductase	0.944649	3.15649	1.09366	3.29131
Crum_1891	flagellar biosynthesis protein FliA	4.23293	21.475	8.5087	8.45481
Crum_1892	RNA polymerase sigma 70	7.05542	43.3887	12.3596	16.6266
Crum_1935	hypothetical protein	239.166	1026.73	441.31	489.509
Crum_1948	phosphopentomutase	52.6613	160.199	62.6115	165.074
Crum_1949	pyrimidine-nucleoside phosphorylase	52.1777	214.194	76.1262	218.913
Crum_1950	Serine-type D-Ala-D-Ala carboxypeptidase	5.93458	29.5039	10.5284	19.8939
Crum_1995	penicillin-binding protein, 1A family	385.627	925.841	396.317	753.954
Crum_2036	alpha-N-arabinofuranosidase	72.9417	336.623	118.636	243.329
Crum_2070	glycine acetyltransferase	1.46602	8.5184	2.12012	13.1871
Crum_2073	glycosyl hydrolase, partial	2.71488	197.607	5.18226	123.42
Crum_2210	UV-endonuclease UvdE	0.522539	3.16682	0.933039	1.52239
Crum_2234	L-ribulose-5-phosphate 4-epimerase	41.0177	102.87	63.0634	75.1121
Crum_2379	hypothetical protein	0.747909	8.03227	2.14768	8.58463
Crum_2440	putative efflux protein, MATE family	10.2766	44.0258	10.7571	34.719
Crum_2442	feruloyl esterase III	15.4946	61.1911	12.4804	38.579
Crum_2450	transcriptional regulator, LacI family	26.5926	140.55	50.4325	209.534
Crum_2458	glucosidase, partial	61.048	261.961	79.1747	140.109
Crum_2473	hypothetical protein	11.4407	33.4332	16.6114	20.4191
Crum_2489	hypothetical protein	11.3417	33.2228	16.3062	19.8385
Crum_2505	transposase-like protein	6.77259	47.1031	15.3794	19.6276
Crum_2558	peptidase S54	44.0555	178.252	78.3837	82.3512
Crum_2806	Aspartyl aminopeptidase	62.2269	261.268	72.1261	212.782
Crum_2910	spore germination protein	0.186925	0.597826	0.114615	0.471901
Crum_2929	2-keto-3-deoxygluconate kinase	18.8669	54.9753	29.2336	51.4711
Crum_3018	phosphoserine phosphatase	522.885	1290	853.846	1187.82
Crum_3232	septum site-determining protein MinC	6.57252	30.9094	7.53603	28.3367
Crum_3471	PTS sugar transporter	18.8993	151.313	66.8956	196.346
Crum_3517	branched-chain amino acid aminotransferase	552.104	1303.42	676.56	1089.46
Crum_3610	dipicolinate synthase	1.20261	20.5467	1.31893	19.7976
Crum_3756	phosphomethylpyrimidine kinase type-1	46.3959	473.373	177.791	288.662
Crum_3776	hypothetical protein	17.231	48.8727	27.3032	59.4645
Crum_3877	MULTISPECIES: hypothetical protein	52.1381	529.765	135.2	452.873
Crum_3907	ABC transporter	19.9654	118.598	39.8254	168.628
Crum_3975	hypothetical protein	0.486208	1.67884	0.74687	2.15202
Crum_4089	S-ribosylhomocysteinase	392.319	2932.6	973.952	1386.91
Crum_4164	molecular chaperone GroEL	212.482	1906.2	322.689	1918.46
Crum_4165	co-chaperonin GroES	58.7115	462.136	80.7975	565.618
Crum_0090	sodium:alanine symporter	2.73135	7.96191	2.28073	6.43743
Crum_0150	CRISPR-associated protein Cas2	1.73621	3.59848	1.63417	5.8911
Crum_0250	phosphoesterase	0.325589	2.79365	0.124929	2.89183
Crum_0270	Chloramphenicol O-acetyltransferase	19.1691	31.7412	16.671	38.6121
Crum_0275	AraC family transcriptional regulator	4.12757	15.4344	1.96058	24.7151
Crum_0415	MULTISPECIES: hypothetical protein	6.51919	11.7731	2.58055	12.6307
Crum_0417	MULTISPECIES: AraC family transcriptional regulator	8.76106	16.1453	5.54013	17.5579
Crum_0442	iron transporter FeoB	75.4649	273.392	52.2397	475.84
Crum_0473	ABC-type transporter, integral membrane subunit	12.5417	33.7527	7.62303	33.4911
Crum_0474	sugar ABC transporter permease	21.3688	51.2053	14.1657	50.3804
Crum_0475	polygalacturonase, partial	14.7435	44.6293	10.9865	37.1144
Crum_0489	hypothetical protein	9.45904	14.9891	4.11324	25.8164
Crum_0555	2-isopropylmalate synthase	29.6465	294.92	15.8819	275.953
Crum_0707	putative amidohydrolase	17.9235	140.113	10.761	128.042
Crum_1187	transposase	7.56965	18.2948	5.5808	23.1604
Crum_1203	DNA polymerase III subunit delta	8.46845	33.6035	7.33771	51.8698
Crum_1297	PTS system, glucose subfamily, IIA subunit	12.5487	35.1591	6.46853	61.9112
Crum_1415	ABC transporter substrate-binding protein	621.28	2794.43	279.191	2002.37
Crum_1522	hypothetical protein	0.453089	1.57532	0.192326	1.6386
Crum_1681	PpiC-type peptidyl-prolyl cis-trans isomerase	571.253	1364.91	534.268	714.79
Crum_1876	diacylglyceryl transferase	14.5024	36.7748	13.145	31.049
Crum_2009	esterase, partial	9.49906	32.8088	8.23858	32.2148
Crum_2062	endo-1,4-beta-xylanase, partial	38.8492	481.409	21.6975	255.38
Crum_2063	endo-1,4-beta-xylanase, partial	42.8373	407.426	26.6501	340.637
Crum_2101	tRNA (5-methylaminomethyl-2-thiouridylate)-methyltransferase	225.374	375.969	190.919	423.871
Crum_2123	cellulose-binding family II	4.24789	17.6315	3.70439	16.3843
Crum_2124	carbohydrate-binding protein	1.39242	6.24398	0.813627	4.03581
Crum_2138	polysaccharide biosynthesis protein	0.620342	8.10633	0.414317	16.6066
Crum_2141	diaminopimelate decarboxylase	190.272	290.091	114.008	518.134
Crum_2217	UDP-glucose 4-epimerase	7.47417	31.7815	4.67125	39.9091
Crum_2218	peptidase S24	8.66324	25.1548	6.98867	57.4618
Crum_2267	NADH dehydrogenase	0.272382	1.87835	0.29592	7.89772
Crum_2283	hypothetical protein	9.06038	16.3372	3.94751	17.9253
Crum_2316	serine/threonine protein kinase	3.96757	17.5053	3.89021	19.1923
Crum_2352	putative TIGR00659 family protein	6.02552	48.4994	4.73848	39.4046
Crum_2411	guanine/hypoxanthine permease PbuG	1.68401	2.57445	0.936639	2.73679
Crum_2421	hypothetical protein	2.39364	5.35903	1.76638	6.12247
Crum_2734	transposase	3.04822	8.47573	2.74179	11.8827
Crum_2799	adenylate cyclase	29.8971	709.361	13.6866	606.871
Crum_2803	methionine gamma-lyase MdeA	100.79	204.039	74.6918	246.53
Crum_2830	nitrogen regulatory protein P-II	11.984	112.096	8.36471	75.6955
Crum_2966	PTS beta-glucoside transporter subunit IIABC	1.90419	3.6692	0.725041	6.84213
Crum_2967	transcription antiterminator LicT	21.4599	86.6927	16.8606	88.0466
Crum_3033	nitroreductase	6.59696	15.8219	4.10339	19.7418
Crum_3034	LOW QUALITY PROTEIN: hypothetical protein CDLVIII_3406	5.38348	11.1039	3.32984	16.2999
Crum_3150	glutamyl-tRNA(Gln) amidotransferase	19.5652	426.151	9.80032	377.717
Crum_3151	aspartyl/glutamyl-tRNA amidotransferase subunit C	27.9424	693.702	18.0641	532.307
Crum_3164	GntR family transcriptional regulator	3.67691	27.0805	1.38435	32.8318
Crum_3167	sporulation initiation inhibitor Soj	30.9698	96.9766	20.1202	149.95
Crum_3213	bactoprenol glucosyl transferase-like domain protein	28.6453	49.9749	19.8511	48.8576
Crum_3418	1,4-dihydroxy-2-naphthoate prenyltransferase	23.353	31.8203	15.4982	37.9197
Crum_3460	RNA polymerase, sigma 28 subunit, SigK	0.462306	0.929173	0.296971	0.47573
Crum_3503	ferredoxin	2.24859	6.22631	1.74512	4.11818
Crum_3518	cupin, partial	0.220017	1.58342	0.158557	0.818028
Crum_3611	D-isomer specific 2-hydroxyacid dehydrogenase NAD-binding protein	2.30944	13.586	1.30467	18.2393
Crum_3702	ArsR family transcriptional regulator	196.615	471.621	175.974	428.591
Crum_3863	putative beta-galactosidase, partial	0.752381	1.24197	0.376979	2.11
Crum_3910	bactoprenol glucosyl transferase	1.01875	12.6107	0.909954	8.2797
Crum_4064	hypothetical protein	0.453089	1.57628	0.192326	1.6386
Crum_4075	amino acid ABC transporter permease	1.21638	1.80339	0.717693	2.03748
Crum_4136	transposase	7.30377	18.1457	5.48124	23.0262
Crum_4138	1,4-dihydroxy-2-naphthoate prenyltransferase	27.2019	43.8327	18.3843	48.391
Crum_0858	4Fe-4S single cluster domain / radical SAM additional 4Fe4S-binding SPASM domain multi-domain protein	1.39155	1.8206	1.59955	1.72049
Crum_0931	hypothetical protein	1.67576	3.67264	2.08008	2.87173
Crum_1161	amidohydrolase	0.963823	2.22204	1.07096	1.6541
Crum_1164	aspartate decarboxylase	30.4238	209.651	251.344	497.332
Crum_1165	pantoate--beta-alanine ligase	37.8168	179.562	253.426	500.221
Crum_1166	3-methyl-2-oxobutanoate hydroxymethyltransferase	27.6449	180.425	147.042	286.387
Crum_1409	trans-2-enoyl-CoA reductase	163.061	218.944	224.22	222.721
Crum_1658	membrane protein	5.42391	11.0378	11.9362	13.6454
Crum_0086	endo-1,4-beta-xylanase	7.49957	24.7751	31.0883	65.7001
Crum_0240	hemolysin	115.905	950.138	2099.03	2920.48
Crum_0598	V-type ATPase 116 kDa subunit	272.097	524.852	605.048	595.349
Crum_0599	H+transporting two-sector ATPase C subunit	242.478	628.157	652.712	610.647
Crum_0600	Vacuolar H+transporting two-sector ATPase F subunit	197.496	429.086	464.125	374.356
Crum_0601	H+transporting two-sector ATPase E subunit	253.297	502.613	590.193	432.51
Crum_0602	ATP synthase subunit A	420.351	935.606	935.249	1091.56
Crum_0603	V-type ATP synthase subunit B	466.926	1132.53	1132.9	1719.11
Crum_0604	ATPase	438.209	964.542	1158.41	1682.59
Crum_0697	transcriptional regulator	47.3209	240.055	175.202	215.02
Crum_0698	integral membrane sensor signal transduction histidine kinase	63.5053	199.657	194.328	221.05
Crum_0910	heat shock protein Hsp90	498.289	1929.34	2168.81	2418.7
Crum_1086	Xenobiotic-transporting ATPase	126.478	228.526	216.609	255.934
Crum_1125	nitrogenase	54.6726	72.9612	66.2208	84.7796
Crum_1126	cysteine synthase	50.4934	69.2584	68.4783	93.8127
Crum_1127	MULTISPECIES: nitrogenase reductase	25.6074	32.1235	33.1308	39.3529
Crum_1611	lipase	20.8751	115.382	95.9903	146.166
Crum_2198	methyltransferase	34.7356	53.5112	70.5856	57.8604
Crum_2246	ATP-dependent Clp protease ATP-binding protein	268.846	1058.03	956.754	1243.32
Crum_2900	sulfatase	102.406	192.889	199.843	153.464
Crum_0002	integral membrane sensor signal transduction histidine kinase	25.6318	37.5744	24.6834	54.6702
Crum_0049	hypothetical protein	0.81193	3.54965	1.30724	1.96364
Crum_0080	pyruvate ferredoxin/flavodoxin oxidoreductase	0.825086	1.49874	0.851871	1.70759
Crum_0087	hypothetical protein, partial	8.60353	16.1032	31.7196	66.1705
Crum_0088	hypothetical protein, partial	8.5312	27.112	26.2723	69.8047
Crum_0125	serine-type D-Ala-D-Ala carboxypeptidase	134.228	269.618	171.991	394.646
Crum_0151	CRISPR-associated protein Cas1	0.489586	1.47019	0.460463	2.82778
Crum_0167	CRISPR-associated protein Cas2	43.4141	120.613	47.0163	473.976
Crum_0168	CRISPR-associated protein Cas1	56.6518	201.447	48.4607	1075.1
Crum_0249	putative methyl-accepting chemotaxis sensory transducer	74.0839	138.54	140.63	428.13
Crum_0268	transcriptional regulator, AraC family	12.6516	23.4271	16.4195	62.9895
Crum_0289	precorrin-6X reductase	7.59722	11.5259	5.76584	17.3168
Crum_0301	chemotaxis protein CheY	1.14917	3.87642	1.6753	4.14375
Crum_0324	IstB domain-containing protein ATP-binding protein	53.5081	140.928	46.5451	288.006
Crum_0365	hypothetical protein	57.4938	193.976	108.908	188.482
Crum_0441	MULTISPECIES: iron transporter FeoA	11.516	62.4828	8.80161	92.6434
Crum_0471	pectin methylesterase, partial	14.9689	54.0953	13.7539	205.79
Crum_0556	chemotaxis protein CheA	0.0481439	0.60092	0.0626007	3.21378
Crum_0730	cation diffusion facilitator family transporter	0.501768	1.2697	0.677323	1.16498
Crum_0783	AraC family transcriptional regulator	5.19116	25.9184	11.485	39.7772
Crum_0850	PhoB family transcriptional regulator	8.20064	48.4429	23.7914	82.4171
Crum_0851	PhoB family transcriptional regulator	10.7455	71.0117	29.8227	101.195
Crum_0857	Radical SAM domain protein	0.879893	2.14357	0.978131	2.09225
Crum_0953	protease inhibitor precursor, partial	1173.29	6546.47	3167.38	8531.37
Crum_0981	aspartate kinase	533.373	685.671	546.068	849.478
Crum_1017	glycogen synthase	11.5602	29.8215	17.3604	52.5383
Crum_1113	protease inhibitor precursor, partial	1283.14	7573.71	3485.67	9676.3
Crum_1147	integrase	1.66225	8.161	7.24435	20.5031
Crum_1148	integrase	1.8941	10.2822	7.53759	23.9849
Crum_1190	chaperone protein DnaK	619.865	2266.45	1255.11	3706.5
Crum_1191	co-chaperone GrpE	297.448	660.238	436.298	901.649
Crum_1201	spore protease	0.234069	0.666121	0.209456	1.24188
Crum_1630	Aspartate transaminase	219.141	327.889	211.385	339.683
Crum_1632	transcriptional regulator	203.534	444.635	461.634	1067.04
Crum_1804	serine/threonine phosphatase	0.114556	0.407203	0.155444	0.650372
Crum_1946	tyrosine recombinase XerD	578.451	1715.11	1048.72	2420.11
Crum_2072	biotin synthase	9.0898	60.8221	23.9624	148.48
Crum_2077	N-acetylmuramoyl-L-alanine amidase family 2	5.08698	16.7874	3.65989	22.5981
Crum_2078	ribonuclease R	44.5571	69.2668	41.5638	98.5078
Crum_2102	FeS cluster assembly scaffold IscU	238.62	484.86	252.539	498.735
Crum_2103	cysteine desulfurase	247.338	374.03	262.842	469.316
Crum_2199	hemolysin	4.711	21.6075	16.9719	41.3516
Crum_2238	arabinofuranosidase, partial	14.8949	22.593	14.3817	31.8698
Crum_2265	ferredoxin	0.67223	4.80954	0.876392	26.0156
Crum_2266	NADH-quinone oxidoreductase subunit F	0.447556	3.01427	0.363848	13.6434
Crum_2467	ABC transporter substrate-binding protein	6.18337	22.5093	7.06135	75.9497
Crum_2516	transposase, partial	6.4519	20.4246	17.0699	43.9465
Crum_2579	multidrug ABC transporter ATP-binding protein	0.465163	1.38437	0.928399	2.99486
Crum_2758	phosphoribosyltransferase	31.9177	43.9434	26.7486	49.687
Crum_2901	esterase, partial	26.0694	51.2537	27.5714	73.8753
Crum_2919	hypothetical protein	28.6709	79.738	64.3421	157.232
Crum_2920	esterase, partial	27.1629	108.399	59.7639	163.202
Crum_2963	glucosidase, partial	3.2916	7.40871	2.5992	9.24673
Crum_2964	PTS-dependent enzyme II	0.505598	1.04439	0.253305	2.8072
Crum_2972	transposase, partial	56.2436	77.6828	44.792	88.555
Crum_3115	NimC/NimA family protein	72.7106	288.083	125.282	969.446
Crum_3147	glutamine synthetase	35.1835	606.954	20.1323	606.61
Crum_3148	aspartyl-tRNA synthetase	19.6348	351.967	10.6586	334.619
Crum_3149	aspartyl/glutamyl-tRNA amidotransferase subunit B	12.324	239.083	6.73023	217.928
Crum_3162	ABC transporter	15.1755	62.5196	7.86754	149.305
Crum_3166	plasmid partitioning protein ParB	70.0873	152.539	50.9432	263.525
Crum_3182	single-stranded nucleic acid binding R3H domain-containing protein	428.08	796.315	493.837	907.181
Crum_3292	PhoB family transcriptional regulator	10.7455	71.0117	29.8227	101.195
Crum_3293	PhoB family transcriptional regulator	8.20064	48.4429	23.7914	82.4171
Crum_3359	AraC family transcriptional regulator	5.19116	25.9184	11.485	39.7772
Crum_3422	dipicolinate synthase	0.555598	2.07365	1.84745	7.09833
Crum_3497	electron transporter RnfD	18.537	41.4848	29.9265	82.3506
Crum_3504	2,3-diketo-5-methylthio-1-phosphopentane phosphatase	0.411996	1.76644	0.917568	7.17111
Crum_3505	glycerol dehydrogenase	0.427251	1.42666	1.0283	8.79118
Crum_3545	hypothetical protein, partial	80.3524	137.451	115.594	213.796
Crum_3560	endo-1,4-beta-xylanase	2.54917	20.7002	2.49907	14.7348
Crum_3753	MgtC/SapB transporter	1.85987	7.16949	4.65475	19.9154
Crum_3780	integral membrane sensor signal transduction histidine kinase	25.6318	37.5744	24.6834	54.6702
Crum_3795	integral membrane sensor signal transduction histidine kinase	5.02707	13.3565	4.92163	13.9295
Crum_3913	basic membrane lipoprotein	131.411	224.714	196.227	296.007
Crum_3953	alpha/beta hydrolase	5.58105	9.28571	5.86606	14.0702
Crum_3957	transposase, partial	6.3603	9.28279	6.91911	13.6107
Crum_3958	hypothetical protein, partial	13.1489	15.933	10.8168	20.7078
Crum_4082	hydrolase	16.2039	27.79	22.4479	60.3785
Crum_4083	hydrolase	12.478	28.4484	16.5964	45.7619
Crum_4142	dipicolinate synthase	0.555598	2.07365	1.84745	7.09833
Crum_4156	subtilase familycell-envelope associated proteinase	4.1242	16.1626	9.34792	41.1489
Crum_4200	chloramphenicol O-acetyltransferase	0	0.0553001	0	0.698936
Cluster 2
Crum_0001	transcriptional regulator	29.0245	49.5226	28.9383	44.0582
Crum_0009	glycogen synthase	97.0079	343.955	129.023	233.088
Crum_0075	MULTISPECIES: LysR family transcriptional regulator	1.86428	3.61154	0.553345	3.07981
Crum_0139	MULTISPECIES: aTP-dependent Clp protease proteolytic subunit 2	23.447	281.309	37.3	163.286
Crum_0195	fumarate hydratase	110.068	155.513	107.07	116.844
Crum_0219	hydrolase TatD	93.0188	503.902	129.876	275.242
Crum_0222	hypothetical protein Clole_0636	44.5909	118.331	33.0452	80.8682
Crum_0251	transaldolase	107.511	195.353	85.1878	172.757
Crum_0252	GntR family transcriptional regulator	22.8048	65.2587	29.7036	49.5411
Crum_0294	amino acid adenylation protein	15.6778	64.3634	20.6785	38.1268
Crum_0295	glycosyl transferase	8.22813	40.2975	10.937	21.3741
Crum_0296	glycosyl transferase	5.78859	37.4111	9.64498	17.6187
Crum_0297	amino acid adenylation protein	4.21926	29.3022	7.28219	13.4222
Crum_0367	PhoP family transcriptional regulator	7.44758	18.8547	8.39761	11.4633
Crum_0368	multi-sensor signal transduction histidine kinase	11.3525	25.9024	14.2166	22.2053
Crum_0408	hydroxylamine reductase	0.14275	10.7702	0.575065	3.93144
Crum_0463	glucuronate isomerase	44.3836	84.4633	38.9832	70.0629
Crum_0472	ABC transporter substrate-binding protein	12.9474	50.9929	15.3511	45.8457
Crum_0483	hypothetical protein	16.9798	70.4002	15.7966	45.1183
Crum_0564	phosphoglycerate kinase	11.5129	33.1858	6.12116	26.2861
Crum_0589	RNA polymerase sigma70 factor	57.6902	235.255	56.5389	130.505
Crum_0613	MarR family transcriptional regulator	0.43858	2.77029	0.611338	1.46909
Crum_0645	multidrug transporter MatE	7.56509	34.9208	2.27386	23.114
Crum_0646	ArsC family transcriptional regulator	7.62347	20.3517	2.2395	24.6933
Crum_0722	transposase	71.6882	140.932	54.6887	101.148
Crum_0723	transposase IS3	84.4265	309.917	94.0374	144.153
Crum_0784	esterase, partial	19.9566	644.365	41.1627	139.117
Crum_0785	esterase, partial	27.7979	490.137	66.7653	188.799
Crum_0815	XRE family transcriptional regulator	1.44949	5.81704	0.959435	2.57949
Crum_0830	cation diffusion facilitator family transporter	80.0268	172.077	70.5812	116.264
Crum_0831	cytidine deaminase	18.5257	72.8793	17.1211	33.1299
Crum_0856	Xenobiotic-transporting ATPase	3.81366	7.10897	5.19585	6.26911
Crum_0876	DNA polymerase III subunit epsilon	21.6691	74.5044	25.8956	41.707
Crum_0889	glutamate racemase	55.8381	131.574	49.2913	80.4718
Crum_0902	peptidase S1 and S6 chymotrypsin/Hap	130.257	245.976	147.16	186.838
Crum_0980	homoserine kinase	19.0435	43.7982	8.23392	40.3001
Crum_0982	homoserine dehydrogenase	234.641	490.075	162.527	418.162
Crum_0983	hypothetical protein	70.0734	305.416	39.0516	130.712
Crum_1014	phosphoesterase	5.3892	30.6325	7.88842	17.2115
Crum_1031	aminotransferase	155.247	549.372	76.4305	440.119
Crum_1036	methionine aminopeptidase	128.855	346.366	107.296	221.42
Crum_1062	hypothetical protein	5.30682	51.5622	6.60539	34.2907
Crum_1091	ABC transporter	6.99329	25.1128	5.59684	24.7088
Crum_1092	GntR family transcriptional regulator	5.59354	22.5115	4.55978	21.0434
Crum_1115	small GTP-binding protein	30.2084	42.4083	20.2035	42.5282
Crum_1139	cystathionine gamma-synthase	9.99934	23.5777	9.22308	19.075
Crum_1145	NAD synthetase	120.447	308.638	162.418	241.345
Crum_1151	RNA-binding protein Hfq	159.48	2731.19	238.228	986.663
Crum_1173	hypothetical protein Clole_2066	78.0352	144.79	60.4474	101.279
Crum_1188	MULTISPECIES: transposase	5.78125	16.5493	2.65483	17.7434
Crum_1192	HrcA family transcriptional regulator	263.161	1029.96	456.497	679.328
Crum_1210	Serine-type D-Ala-D-Ala carboxypeptidase	102.174	143.606	89.8448	123.484
Crum_1233	DNA repair protein RadC	4.67484	22.6235	3.66548	13.5034
Crum_1267	transposase IS3	93.9385	335.808	102.249	157.342
Crum_1268	transposase	37.3251	72.0959	29.4424	54.25
Crum_1294	serine dehydratase subunit alpha	4.67621	12.9345	3.47925	6.67036
Crum_1295	serine dehydratase	6.2838	12.7593	5.04142	7.9012
Crum_1343	methionine aminopeptidase	14.6529	56.0789	17.7487	29.5978
Crum_1447	phosphopantetheine adenylyltransferase	38.2061	134.111	40.5832	68.8829
Crum_1454	ribulose-phosphate 3-epimerase	186.592	319.377	182.382	248.393
Crum_1558	endoglucanase, partial	58.9149	844.187	27.3116	143.958
Crum_1559	endoglucanase, partial	95.0896	1978.48	50.0872	284.549
Crum_1574	tRNA/rRNA methyltransferase SpoU	34.4061	51.4463	23.8162	42.9978
Crum_1591	molybdenum cofactor synthesis domain protein	6.14069	30.7247	2.3563	15.7091
Crum_1593	HAD family hydrolase	88.3879	221.402	63.7464	134.395
Crum_1595	endoxylanase, partial	19.3756	257.069	10.1778	56.8599
Crum_1596	acetyltransferase, ribosomal protein N-acetylase	3.05661	18.857	3.04366	8.65473
Crum_1619	(p)ppGpp synthetase	343.024	650.919	318.494	508.966
Crum_1620	D-tyrosyl-tRNA(Tyr) deacylase	190.668	569.436	221.199	410.396
Crum_1627	stage V sporulation protein AD	1.19987	2.38085	1.21514	1.55116
Crum_1629	AsnC family transcriptional regulator	109.622	203.754	114.08	148.56
Crum_1682	phosphodiesterase	11.9033	23.4021	10.5512	15.4553
Crum_1795	anti-sigma regulatory factor	0.109786	1.12123	0.0633771	0.544299
Crum_1801	NADH dehydrogenase	0.361882	1.00854	0.273313	0.920625
Crum_1856	SOS regulatory protein LexA	59.4173	273.087	40.914	129.547
Crum_1862	endoglucanase, partial	7.23903	19.2772	6.42453	11.4263
Crum_1882	UDP-N-acetylmuramyl peptide synthase	193.521	253.652	147.667	242.185
Crum_1883	UDP-N-acetylmuramoylalanyl-D-glutamyl-2,6-diaminopimelate/D-alanyl-D-alanyl ligase	214.681	271.927	153.461	262.986
Crum_1887	UDP-N-acetylglucosamine 1-carboxyvinyltransferase	113.387	167.66	83.3926	185.396
Crum_1893	NrdR family transcriptional regulator	6.42338	26.372	7.63124	19.9894
Crum_2041	sodium:proton antiporter	9.96385	16.0884	7.53721	15.1586
Crum_2066	single-stranded DNA-binding protein	90.0917	477.33	122.785	426.425
Crum_2158	phosphate ABC transporter permease	247.086	899.97	233.319	355.993
Crum_2177	hypothetical protein	162.775	318.514	199.361	267.328
Crum_2200	small acid-soluble spore protein alpha/beta type	7.54962	17.0299	6.20527	15.9508
Crum_2202	cobinamide adenolsyltransferase	47.7829	221.2	38.3083	100.245
Crum_2215	LacI family transcriptional regulator	18.4624	54.9937	16.8861	40.4621
Crum_2216	galactokinase	4.7891	33.8587	2.12246	21.7376
Crum_2307	integral membrane sensor signal transduction histidine kinase	3.54483	8.14156	3.02009	6.86191
Crum_2311	mannanase, partial	371.52	9067.75	364.306	3573.73
Crum_2312	hydrogenase maturation GTPase HydF	12.6346	30.6766	8.22457	21.1018
Crum_2353	hypothetical protein	4.22758	30.6596	2.12285	17.791
Crum_2355	transcriptional regulator, ArsR family	212.667	888.054	157.699	372.586
Crum_2377	response regulator of the LytR/AlgR family	5.23845	24.1907	5.62747	17.0326
Crum_2383	NADH-dependent butanol dehydrogenase A	154.771	284.92	156.675	224.642
Crum_2400	beta-xylosidase, partial	11.8162	85.7838	7.22339	21.5387
Crum_2492	transposase IS3	85.7381	313.746	94.9063	145.91
Crum_2493	transposase	79.3353	146.764	63.5736	113.437
Crum_2495	ATPase AAA	18.4029	31.1007	11.9687	28.7951
Crum_2523	2-C-methyl-D-erythritol 4-phosphate cytidylyltransferase	9.40119	35.8383	5.95105	13.4826
Crum_2532	hypothetical protein	9.40345	53.5041	8.81087	12.3389
Crum_2542	transposase IS4 family protein	1.09279	5.50812	0.83697	3.66735
Crum_2544	MFS transporter	10.7461	135.927	5.92302	22.6003
Crum_2545	glycosidase related protein	664.412	2244.51	475.686	996.494
Crum_2546	N-acylglucosamine 2-epimerase	352.075	1005.45	229.393	489.047
Crum_2632	peptidase S41	30.391	57.5465	25.3207	53.0097
Crum_2635	hypothetical protein	129.361	277.746	130.682	207.436
Crum_2636	cell division protein FtsE	340.419	837.047	428.948	642.305
Crum_2805	cadmium-translocating P-type ATPase	9.85759	100.185	7.34436	32.3344
Crum_2809	tRNA threonylcarbamoyladenosine biosynthesis protein	305.678	564.579	148.018	573.457
Crum_2818	integral membrane sensor signal transduction histidine kinase	23.5858	43.4508	16.4637	36.8849
Crum_2819	response regulator receiver protein	17.8459	40.6303	16.5839	30.7178
Crum_2823	nucleoside recognition protein	5.4027	8.66388	4.93577	5.75633
Crum_2838	integral membrane sensor signal transduction histidine kinase	52.828	76.9712	29.3887	73.2788
Crum_2839	PhoP family transcriptional regulator	57.4666	93.7847	32.7705	86.7862
Crum_2882	glucose-1-phosphate thymidylyltransferase	2.58644	10.048	2.5416	2.73067
Crum_2906	D-alanine--D-alanine ligase	132.759	356.865	158.727	247.471
Crum_2913	LacI family transcriptional regulator	11.6513	31.8707	9.58684	18.5635
Crum_2930	2-dehydro-3-deoxygluconokinase	12.2139	29.4623	8.5573	17.0885
Crum_2931	2-dehydro-3-deoxyphosphogluconate aldolase	7.12173	40.4197	6.50694	15.2515
Crum_2934	NUDIX hydrolase	26.5664	89.8136	22.4692	51.4515
Crum_2957	hypothetical protein	0.800816	6.9094	0.58366	4.67104
Crum_2965	glucosidase, partial	7.6184	14.6771	5.24814	10.5508
Crum_2971	MULTISPECIES: transposase	78.6134	106.734	74.6142	114.904
Crum_2974	transposase	38.2716	71.6779	29.0711	62.1035
Crum_3012	AraC family transcriptional regulator	4.68776	21.2787	3.80143	18.6859
Crum_3039	MarR family transcriptional regulator,Organic hydroperoxide resistance transcriptional regulator,DNA-binding transcriptional repressor MarR,Predicted transcriptional regulator,homoprotocatechuate degradation operon regulator, HpaR,MarR family	19.5272	76.9987	17.0642	51.191
Crum_3043	short-chain dehydrogenase	33.4355	1550.11	21.5876	223.255
Crum_3044	butanol dehydrogenase	26.942	1041.09	14.6553	144.779
Crum_3059	50S rRNA methyltransferase	78.4559	229.27	87.3006	160.481
Crum_3069	GntR family transcriptional regulator	129.612	268.553	113.642	230.354
Crum_3070	4-diphosphocytidyl-2C-methyl-D-erythritol kinase	50.8415	101.516	41.2005	76.5751
Crum_3073	peptidoglycan-binding lysin domain protein	0.50039	3.61547	0.459955	2.20009
Crum_3084	50S rRNA methyltransferase	19.6924	35.6793	14.4119	28.3023
Crum_3102	phosphinothricin acetyltransferase	9.60017	30.6108	6.97067	14.5828
Crum_3105	ATPase AAA-2 domain protein	34.8225	90.6669	23.0459	53.9698
Crum_3106	ATP-dependent Clp protease ClpS	18.8731	95.6798	20.0077	48.6269
Crum_3112	oligoendopeptidase F	86.7625	126.297	68.445	126.896
Crum_3140	IclR family transcriptional regulator	4.09519	50.7551	5.82491	22.9211
Crum_3183	YidC/Oxa1 family membrane protein insertase	456.479	673.968	400.732	700.133
Crum_3184	protein of unknown function DUF37	345.662	515.882	277.162	476.832
Crum_3195	MULTISPECIES: polyketide biosynthesis enoyl-CoA hydratase	67.8381	159.563	61.4207	99.0671
Crum_3233	Ser/Thr phosphatase	0.966332	3.53861	0.71864	4.10831
Crum_3286	putative molybdenum cofactor guanylyltransferase MobA	17.3926	30.9384	16.0692	30.3119
Crum_3312	cytidine deaminase	18.5257	72.8793	17.1211	33.1299
Crum_3313	cation diffusion facilitator family transporter	80.0268	172.077	70.5812	116.264
Crum_3327	XRE family transcriptional regulator	1.44949	5.81704	0.959435	2.57949
Crum_3357	esterase, partial	27.7979	490.137	66.7766	188.799
Crum_3358	esterase, partial	19.9566	644.365	41.1627	139.117
Crum_3414	MULTISPECIES: transposase	3.48004	9.40157	1.98541	8.61489
Crum_3417	1,4-dihydroxy-2-naphthoate prenyltransferase	6.89351	24.1938	5.96458	12.746
Crum_3449	thioester reductase	110.137	182.399	73.7505	159.165
Crum_3451	hypothetical protein	55.4436	106.044	56.7585	74.8073
Crum_3452	hypothetical protein	55.2995	134.344	52.6175	91.154
Crum_3482	AraC family transcriptional regulator	96.5306	253.063	112.224	181.728
Crum_3483	integral membrane sensor signal transduction histidine kinase	85.424	239.982	81.8216	152.132
Crum_3484	integral membrane sensor signal transduction histidine kinase	59.1985	132.238	54.3231	98.708
Crum_3491	hypothetical protein	38.3174	72.5682	28.4586	55.446
Crum_3525	ABC transporter	12.0431	26.7776	4.22254	25.6521
Crum_3526	ABC transporter	7.32125	20.5263	2.4024	19.4295
Crum_3559	endoxylanase, partial	36.0267	117.478	27.6154	52.1246
Crum_3615	peptidase T	93.587	168.774	98.1263	142.645
Crum_3625	RNA methyltransferase	40.8064	76.9749	44.5232	63.1369
Crum_3690	DNA-binding protein	49.8821	245.872	37.5058	110.677
Crum_3715	1-acyl-sn-glycerol-3-phosphate acyltransferase	48.2407	170.622	50.4172	97.8799
Crum_3760	magnesium chelatase	8.18611	21.0914	9.29735	14.8153
Crum_3773	ABC transporter permease	9.47157	54.4682	6.55607	22.316
Crum_3774	ABC transporter permease	7.74695	34.4913	4.91539	12.6062
Crum_3779	transcriptional regulator	29.0245	49.5226	28.9383	44.0582
Crum_3794	DeoR family transcriptional regulator	10.4344	30.9685	7.2177	26.3802
Crum_3800	endonuclease	24.6233	56.1335	16.0826	37.3507
Crum_3801	MULTISPECIES: endonuclease	14.6936	70.4613	15.1104	38.649
Crum_3811	DNA polymerase III, delta prime subunit	3.75769	11.9712	1.82786	5.56306
Crum_3828	hypothetical protein, partial	0.934574	1.98847	0.860384	1.15302
Crum_3869	radical SAM protein	2.45496	12.1817	1.0408	5.42156
Crum_3912	multidrug ABC transporter ATP-binding protein	90.7818	525.402	57.5631	117.24
Crum_3979	transposase IS3	84.3408	309.918	94.0597	143.931
Crum_3980	transposase	82.0041	146.522	62.8473	117.143
Crum_4014	transposase, partial	5.20922	22.9223	8.78328	17.3234
Crum_4049	hypothetical protein	40.0742	116.252	30.3388	65.8906
Crum_4088	tryptophanyl-tRNA synthetase	225.417	548.354	233.715	313.609
Crum_4102	HAD-superfamily hydrolase	7.83141	23.2069	9.61153	16.3544
Crum_4116	hypothetical protein	7.1605	20.0012	5.93875	13.1005
Crum_4135	MULTISPECIES: transposase	5.57648	15.659	2.60247	17.1785
Crum_0068	amino acid carrier protein	6.59767	86.7899	11.616	117.847
Crum_0089	endoxylanase, partial	29.8573	1115.09	63.7973	844.189
Crum_0121	hypothetical protein JCM10512_4802	1.72322	9.92226	2.3533	5.79002
Crum_0134	FMN-dependent NADH-azoreductase	4.98832	15.9185	8.17671	9.42381
Crum_0199	thioredoxin	310.111	1221.9	497.409	605.606
Crum_0238	NADPH-dependent butanol dehydrogenase	456.409	860.275	528.535	955.28
Crum_0323	GntR family transcriptional regulator	4.29704	35.3157	11.0323	76.3063
Crum_0363	transposase	7.24978	43.7871	14.3518	33.6425
Crum_0405	hypothetical protein	46.4917	311.241	108.568	249.304
Crum_0429	pyrroline-5-carboxylate reductase	100.855	343.846	184.272	212.087
Crum_0440	MULTISPECIES: iron transporter FeoA	5.95783	59.7736	9.33246	86.7694
Crum_0476	AraC family transcriptional regulator	55.0243	152.293	63.0079	212.837
Crum_0557	chemotaxis protein CheA	0	1.3416	0.0321814	2.59032
Crum_0648	agmatinase	64.2999	203.938	86.848	210.932
Crum_0649	spermidine synthase	51.3451	118.593	58.1433	138.126
Crum_0650	S-adenosylmethionine decarboxylase	50.2802	131.462	62.9527	139.625
Crum_0706	spore protein	0.224042	10.6689	1.76398	7.56217
Crum_0871	macrolide ABC transporter ATP-binding protein	37.992	116.252	72.667	86.2887
Crum_0881	asparagine synthase	231.432	345.399	211.127	388.357
Crum_0883	cysteine synthase	142.923	235.704	179.531	256.151
Crum_1064	MULTISPECIES: hypothetical protein	6.51656	70.5752	8.86595	53.2484
Crum_1120	xylose isomerase	0.028954	2.18068	0.450954	1.14585
Crum_1121	cysteine desulfurase NifS	15.5573	36.6353	22.2715	30.5153
Crum_1124	hydrogenase	34.9048	61.2311	42.0441	61.7264
Crum_1163	MATE efflux family protein	9.77482	45.0313	14.6238	58.1368
Crum_1189	molecular chaperone DnaJ	113.429	825.403	243.902	840.904
Crum_1213	iojap family protein	83.0896	402.261	116.729	402.133
Crum_1214	metal dependent phosphohydrolase	49.6655	354.5	66.5778	307.805
Crum_1299	potassium transporter	0.689541	2.01791	0.962474	2.424
Crum_1326	transposase	1.78154	8.09032	1.83831	7.1929
Crum_1419	oligopeptidase PepB	113.792	227.545	104.796	190.733
Crum_1474	sporulation transcriptional activator Spo0A	1.90981	4.4591	2.69535	5.77234
Crum_1642	peptidase M50	10.5972	87.5305	27.4663	36.4124
Crum_1643	riboflavin biosynthesis protein RibD	0.771281	8.66333	1.44217	4.32122
Crum_1644	riboflavin synthase subunit alpha	2.28106	15.7546	2.55511	9.66796
Crum_1645	3,4-dihydroxy-2-butanone 4-phosphate synthase	1.99402	14.0018	2.62586	9.58954
Crum_1646	6,7-dimethyl-8-ribityllumazine synthase	8.01307	68.7843	12.7638	45.5019
Crum_1655	NAD-dependent deacetylase	34.4081	177.665	72.5012	82.8544
Crum_1698	glycoside hydrolase family 5, partial	48.5904	104.314	54.3361	116.401
Crum_1716	recombinase RecA	242.333	1014.46	317.722	863.37
Crum_1723	SPFH domain / Band 7 family protein	968.756	5170.51	1637.17	2616.35
Crum_1802	NADH:ubiquinone oxidoreductase	0.944649	3.15649	1.09366	3.29131
Crum_1891	flagellar biosynthesis protein FliA	4.23293	21.475	8.5087	8.45481
Crum_1892	RNA polymerase sigma 70	7.05542	43.3887	12.3596	16.6266
Crum_1935	hypothetical protein	239.166	1026.73	441.31	489.509
Crum_1948	phosphopentomutase	52.6613	160.199	62.6115	165.074
Crum_1949	pyrimidine-nucleoside phosphorylase	52.1777	214.194	76.1262	218.913
Crum_1950	Serine-type D-Ala-D-Ala carboxypeptidase	5.93458	29.5039	10.5284	19.8939
Crum_1995	penicillin-binding protein, 1A family	385.627	925.841	396.317	753.954
Crum_2036	alpha-N-arabinofuranosidase	72.9417	336.623	118.636	243.329
Crum_2070	glycine acetyltransferase	1.46602	8.5184	2.12012	13.1871
Crum_2073	glycosyl hydrolase, partial	2.71488	197.607	5.18226	123.42
Crum_2210	UV-endonuclease UvdE	0.522539	3.16682	0.933039	1.52239
Crum_2234	L-ribulose-5-phosphate 4-epimerase	41.0177	102.87	63.0634	75.1121
Crum_2379	hypothetical protein	0.747909	8.03227	2.14768	8.58463
Crum_2440	putative efflux protein, MATE family	10.2766	44.0258	10.7571	34.719
Crum_2442	feruloyl esterase III	15.4946	61.1911	12.4804	38.579
Crum_2450	transcriptional regulator, LacI family	26.5926	140.55	50.4325	209.534
Crum_2458	glucosidase, partial	61.048	261.961	79.1747	140.109
Crum_2473	hypothetical protein	11.4407	33.4332	16.6114	20.4191
Crum_2489	hypothetical protein	11.3417	33.2228	16.3062	19.8385
Crum_2505	transposase-like protein	6.77259	47.1031	15.3794	19.6276
Crum_2558	peptidase S54	44.0555	178.252	78.3837	82.3512
Crum_2806	Aspartyl aminopeptidase	62.2269	261.268	72.1261	212.782
Crum_2910	spore germination protein	0.186925	0.597826	0.114615	0.471901
Crum_2929	2-keto-3-deoxygluconate kinase	18.8669	54.9753	29.2336	51.4711
Crum_3018	phosphoserine phosphatase	522.885	1290	853.846	1187.82
Crum_3232	septum site-determining protein MinC	6.57252	30.9094	7.53603	28.3367
Crum_3471	PTS sugar transporter	18.8993	151.313	66.8956	196.346
Crum_3517	branched-chain amino acid aminotransferase	552.104	1303.42	676.56	1089.46
Crum_3610	dipicolinate synthase	1.20261	20.5467	1.31893	19.7976
Crum_3756	phosphomethylpyrimidine kinase type-1	46.3959	473.373	177.791	288.662
Crum_3776	hypothetical protein	17.231	48.8727	27.3032	59.4645
Crum_3877	MULTISPECIES: hypothetical protein	52.1381	529.765	135.2	452.873
Crum_3907	ABC transporter	19.9654	118.598	39.8254	168.628
Crum_3975	hypothetical protein	0.486208	1.67884	0.74687	2.15202
Crum_4089	S-ribosylhomocysteinase	392.319	2932.6	973.952	1386.91
Crum_4164	molecular chaperone GroEL	212.482	1906.2	322.689	1918.46
Crum_4165	co-chaperonin GroES	58.7115	462.136	80.7975	565.618
Crum_0090	sodium:alanine symporter	2.73135	7.96191	2.28073	6.43743
Crum_0150	CRISPR-associated protein Cas2	1.73621	3.59848	1.63417	5.8911
Crum_0250	phosphoesterase	0.325589	2.79365	0.124929	2.89183
Crum_0270	Chloramphenicol O-acetyltransferase	19.1691	31.7412	16.671	38.6121
Crum_0275	AraC family transcriptional regulator	4.12757	15.4344	1.96058	24.7151
Crum_0415	MULTISPECIES: hypothetical protein	6.51919	11.7731	2.58055	12.6307
Crum_0417	MULTISPECIES: AraC family transcriptional regulator	8.76106	16.1453	5.54013	17.5579
Crum_0442	iron transporter FeoB	75.4649	273.392	52.2397	475.84
Crum_0473	ABC-type transporter, integral membrane subunit	12.5417	33.7527	7.62303	33.4911
Crum_0474	sugar ABC transporter permease	21.3688	51.2053	14.1657	50.3804
Crum_0475	polygalacturonase, partial	14.7435	44.6293	10.9865	37.1144
Crum_0489	hypothetical protein	9.45904	14.9891	4.11324	25.8164
Crum_0555	2-isopropylmalate synthase	29.6465	294.92	15.8819	275.953
Crum_0707	putative amidohydrolase	17.9235	140.113	10.761	128.042
Crum_1187	transposase	7.56965	18.2948	5.5808	23.1604
Crum_1203	DNA polymerase III subunit delta	8.46845	33.6035	7.33771	51.8698
Crum_1297	PTS system, glucose subfamily, IIA subunit	12.5487	35.1591	6.46853	61.9112
Crum_1415	ABC transporter substrate-binding protein	621.28	2794.43	279.191	2002.37
Crum_1522	hypothetical protein	0.453089	1.57532	0.192326	1.6386
Crum_1681	PpiC-type peptidyl-prolyl cis-trans isomerase	571.253	1364.91	534.268	714.79
Crum_1876	diacylglyceryl transferase	14.5024	36.7748	13.145	31.049
Crum_2009	esterase, partial	9.49906	32.8088	8.23858	32.2148
Crum_2062	endo-1,4-beta-xylanase, partial	38.8492	481.409	21.6975	255.38
Crum_2063	endo-1,4-beta-xylanase, partial	42.8373	407.426	26.6501	340.637
Crum_2101	tRNA (5-methylaminomethyl-2-thiouridylate)-methyltransferase	225.374	375.969	190.919	423.871
Crum_2123	cellulose-binding family II	4.24789	17.6315	3.70439	16.3843
Crum_2124	carbohydrate-binding protein	1.39242	6.24398	0.813627	4.03581
Crum_2138	polysaccharide biosynthesis protein	0.620342	8.10633	0.414317	16.6066
Crum_2141	diaminopimelate decarboxylase	190.272	290.091	114.008	518.134
Crum_2217	UDP-glucose 4-epimerase	7.47417	31.7815	4.67125	39.9091
Crum_2218	peptidase S24	8.66324	25.1548	6.98867	57.4618
Crum_2267	NADH dehydrogenase	0.272382	1.87835	0.29592	7.89772
Crum_2283	hypothetical protein	9.06038	16.3372	3.94751	17.9253
Crum_2316	serine/threonine protein kinase	3.96757	17.5053	3.89021	19.1923
Crum_2352	putative TIGR00659 family protein	6.02552	48.4994	4.73848	39.4046
Crum_2411	guanine/hypoxanthine permease PbuG	1.68401	2.57445	0.936639	2.73679
Crum_2421	hypothetical protein	2.39364	5.35903	1.76638	6.12247
Crum_2734	transposase	3.04822	8.47573	2.74179	11.8827
Crum_2799	adenylate cyclase	29.8971	709.361	13.6866	606.871
Crum_2803	methionine gamma-lyase MdeA	100.79	204.039	74.6918	246.53
Crum_2830	nitrogen regulatory protein P-II	11.984	112.096	8.36471	75.6955
Crum_2966	PTS beta-glucoside transporter subunit IIABC	1.90419	3.6692	0.725041	6.84213
Crum_2967	transcription antiterminator LicT	21.4599	86.6927	16.8606	88.0466
Crum_3033	nitroreductase	6.59696	15.8219	4.10339	19.7418
Crum_3034	LOW QUALITY PROTEIN: hypothetical protein CDLVIII_3406	5.38348	11.1039	3.32984	16.2999
Crum_3150	glutamyl-tRNA(Gln) amidotransferase	19.5652	426.151	9.80032	377.717
Crum_3151	aspartyl/glutamyl-tRNA amidotransferase subunit C	27.9424	693.702	18.0641	532.307
Crum_3164	GntR family transcriptional regulator	3.67691	27.0805	1.38435	32.8318
Crum_3167	sporulation initiation inhibitor Soj	30.9698	96.9766	20.1202	149.95
Crum_3213	bactoprenol glucosyl transferase-like domain protein	28.6453	49.9749	19.8511	48.8576
Crum_3418	1,4-dihydroxy-2-naphthoate prenyltransferase	23.353	31.8203	15.4982	37.9197
Crum_3460	RNA polymerase, sigma 28 subunit, SigK	0.462306	0.929173	0.296971	0.47573
Crum_3503	ferredoxin	2.24859	6.22631	1.74512	4.11818
Crum_3518	cupin, partial	0.220017	1.58342	0.158557	0.818028
Crum_3611	D-isomer specific 2-hydroxyacid dehydrogenase NAD-binding protein	2.30944	13.586	1.30467	18.2393
Crum_3702	ArsR family transcriptional regulator	196.615	471.621	175.974	428.591
Crum_3863	putative beta-galactosidase, partial	0.752381	1.24197	0.376979	2.11
Crum_3910	bactoprenol glucosyl transferase	1.01875	12.6107	0.909954	8.2797
Crum_4064	hypothetical protein	0.453089	1.57628	0.192326	1.6386
Crum_4075	amino acid ABC transporter permease	1.21638	1.80339	0.717693	2.03748
Crum_4136	transposase	7.30377	18.1457	5.48124	23.0262
Crum_4138	1,4-dihydroxy-2-naphthoate prenyltransferase	27.2019	43.8327	18.3843	48.391
Crum_0858	4Fe-4S single cluster domain / radical SAM additional 4Fe4S-binding SPASM domain multi-domain protein	1.39155	1.8206	1.59955	1.72049
Crum_0931	hypothetical protein	1.67576	3.67264	2.08008	2.87173
Crum_1161	amidohydrolase	0.963823	2.22204	1.07096	1.6541
Crum_1164	aspartate decarboxylase	30.4238	209.651	251.344	497.332
Crum_1165	pantoate--beta-alanine ligase	37.8168	179.562	253.426	500.221
Crum_1166	3-methyl-2-oxobutanoate hydroxymethyltransferase	27.6449	180.425	147.042	286.387
Crum_1409	trans-2-enoyl-CoA reductase	163.061	218.944	224.22	222.721
Crum_1658	membrane protein	5.42391	11.0378	11.9362	13.6454
Cluster 3
Crum_0086	endo-1,4-beta-xylanase	7.49957	24.7751	31.0883	65.7001
Crum_0240	hemolysin	115.905	950.138	2099.03	2920.48
Crum_0598	V-type ATPase 116 kDa subunit	272.097	524.852	605.048	595.349
Crum_0599	H+transporting two-sector ATPase C subunit	242.478	628.157	652.712	610.647
Crum_0600	Vacuolar H+transporting two-sector ATPase F subunit	197.496	429.086	464.125	374.356
Crum_0601	H+transporting two-sector ATPase E subunit	253.297	502.613	590.193	432.51
Crum_0602	ATP synthase subunit A	420.351	935.606	935.249	1091.56
Crum_0603	V-type ATP synthase subunit B	466.926	1132.53	1132.9	1719.11
Crum_0604	ATPase	438.209	964.542	1158.41	1682.59
Crum_0697	transcriptional regulator	47.3209	240.055	175.202	215.02
Crum_0698	integral membrane sensor signal transduction histidine kinase	63.5053	199.657	194.328	221.05
Crum_0910	heat shock protein Hsp90	498.289	1929.34	2168.81	2418.7
Crum_1086	Xenobiotic-transporting ATPase	126.478	228.526	216.609	255.934
Crum_1125	nitrogenase	54.6726	72.9612	66.2208	84.7796
Crum_1126	cysteine synthase	50.4934	69.2584	68.4783	93.8127
Crum_1127	MULTISPECIES: nitrogenase reductase	25.6074	32.1235	33.1308	39.3529
Crum_1611	lipase	20.8751	115.382	95.9903	146.166
Crum_2198	methyltransferase	34.7356	53.5112	70.5856	57.8604
Crum_2246	ATP-dependent Clp protease ATP-binding protein	268.846	1058.03	956.754	1243.32
Crum_2900	sulfatase	102.406	192.889	199.843	153.464
Crum_0002	integral membrane sensor signal transduction histidine kinase	25.6318	37.5744	24.6834	54.6702
Crum_0049	hypothetical protein	0.81193	3.54965	1.30724	1.96364
Crum_0080	pyruvate ferredoxin/flavodoxin oxidoreductase	0.825086	1.49874	0.851871	1.70759
Crum_0087	hypothetical protein, partial	8.60353	16.1032	31.7196	66.1705
Crum_0088	hypothetical protein, partial	8.5312	27.112	26.2723	69.8047
Crum_0125	serine-type D-Ala-D-Ala carboxypeptidase	134.228	269.618	171.991	394.646
Crum_0151	CRISPR-associated protein Cas1	0.489586	1.47019	0.460463	2.82778
Crum_0167	CRISPR-associated protein Cas2	43.4141	120.613	47.0163	473.976
Crum_0168	CRISPR-associated protein Cas1	56.6518	201.447	48.4607	1075.1
Crum_0249	putative methyl-accepting chemotaxis sensory transducer	74.0839	138.54	140.63	428.13
Crum_0268	transcriptional regulator, AraC family	12.6516	23.4271	16.4195	62.9895
Crum_0289	precorrin-6X reductase	7.59722	11.5259	5.76584	17.3168
Crum_0301	chemotaxis protein CheY	1.14917	3.87642	1.6753	4.14375
Crum_0324	IstB domain-containing protein ATP-binding protein	53.5081	140.928	46.5451	288.006
Crum_0365	hypothetical protein	57.4938	193.976	108.908	188.482
Crum_0441	MULTISPECIES: iron transporter FeoA	11.516	62.4828	8.80161	92.6434
Crum_0471	pectin methylesterase, partial	14.9689	54.0953	13.7539	205.79
Crum_0556	chemotaxis protein CheA	0.0481439	0.60092	0.0626007	3.21378
Crum_0730	cation diffusion facilitator family transporter	0.501768	1.2697	0.677323	1.16498
Crum_0783	AraC family transcriptional regulator	5.19116	25.9184	11.485	39.7772
Crum_0850	PhoB family transcriptional regulator	8.20064	48.4429	23.7914	82.4171
Crum_0851	PhoB family transcriptional regulator	10.7455	71.0117	29.8227	101.195
Crum_0857	Radical SAM domain protein	0.879893	2.14357	0.978131	2.09225
Crum_0953	protease inhibitor precursor, partial	1173.29	6546.47	3167.38	8531.37
Crum_0981	aspartate kinase	533.373	685.671	546.068	849.478
Crum_1017	glycogen synthase	11.5602	29.8215	17.3604	52.5383
Crum_1113	protease inhibitor precursor, partial	1283.14	7573.71	3485.67	9676.3
Crum_1147	integrase	1.66225	8.161	7.24435	20.5031
Crum_1148	integrase	1.8941	10.2822	7.53759	23.9849
Crum_1190	chaperone protein DnaK	619.865	2266.45	1255.11	3706.5
Crum_1191	co-chaperone GrpE	297.448	660.238	436.298	901.649
Crum_1201	spore protease	0.234069	0.666121	0.209456	1.24188
Crum_1630	Aspartate transaminase	219.141	327.889	211.385	339.683
Crum_1632	transcriptional regulator	203.534	444.635	461.634	1067.04
Crum_1804	serine/threonine phosphatase	0.114556	0.407203	0.155444	0.650372
Crum_1946	tyrosine recombinase XerD	578.451	1715.11	1048.72	2420.11
Crum_2072	biotin synthase	9.0898	60.8221	23.9624	148.48
Crum_2077	N-acetylmuramoyl-L-alanine amidase family 2	5.08698	16.7874	3.65989	22.5981
Crum_2078	ribonuclease R	44.5571	69.2668	41.5638	98.5078
Crum_2102	FeS cluster assembly scaffold IscU	238.62	484.86	252.539	498.735
Crum_2103	cysteine desulfurase	247.338	374.03	262.842	469.316
Crum_2199	hemolysin	4.711	21.6075	16.9719	41.3516
Crum_2238	arabinofuranosidase, partial	14.8949	22.593	14.3817	31.8698
Crum_2265	ferredoxin	0.67223	4.80954	0.876392	26.0156
Crum_2266	NADH-quinone oxidoreductase subunit F	0.447556	3.01427	0.363848	13.6434
Crum_2467	ABC transporter substrate-binding protein	6.18337	22.5093	7.06135	75.9497
Crum_2516	transposase, partial	6.4519	20.4246	17.0699	43.9465
Crum_2579	multidrug ABC transporter ATP-binding protein	0.465163	1.38437	0.928399	2.99486
Crum_2758	phosphoribosyltransferase	31.9177	43.9434	26.7486	49.687
Crum_2901	esterase, partial	26.0694	51.2537	27.5714	73.8753
Crum_2919	hypothetical protein	28.6709	79.738	64.3421	157.232
Crum_2920	esterase, partial	27.1629	108.399	59.7639	163.202
Crum_2963	glucosidase, partial	3.2916	7.40871	2.5992	9.24673
Crum_2964	PTS-dependent enzyme II	0.505598	1.04439	0.253305	2.8072
Crum_2972	transposase, partial	56.2436	77.6828	44.792	88.555
Crum_3115	NimC/NimA family protein	72.7106	288.083	125.282	969.446
Crum_3147	glutamine synthetase	35.1835	606.954	20.1323	606.61
Crum_3148	aspartyl-tRNA synthetase	19.6348	351.967	10.6586	334.619
Crum_3149	aspartyl/glutamyl-tRNA amidotransferase subunit B	12.324	239.083	6.73023	217.928
Crum_3162	ABC transporter	15.1755	62.5196	7.86754	149.305
Crum_3166	plasmid partitioning protein ParB	70.0873	152.539	50.9432	263.525
Crum_3182	single-stranded nucleic acid binding R3H domain-containing protein	428.08	796.315	493.837	907.181
Crum_3292	PhoB family transcriptional regulator	10.7455	71.0117	29.8227	101.195
Crum_3293	PhoB family transcriptional regulator	8.20064	48.4429	23.7914	82.4171
Crum_3359	AraC family transcriptional regulator	5.19116	25.9184	11.485	39.7772
Crum_3422	dipicolinate synthase	0.555598	2.07365	1.84745	7.09833
Crum_3497	electron transporter RnfD	18.537	41.4848	29.9265	82.3506
Crum_3504	2,3-diketo-5-methylthio-1-phosphopentane phosphatase	0.411996	1.76644	0.917568	7.17111
Crum_3505	glycerol dehydrogenase	0.427251	1.42666	1.0283	8.79118
Crum_3545	hypothetical protein, partial	80.3524	137.451	115.594	213.796
Crum_3560	endo-1,4-beta-xylanase	2.54917	20.7002	2.49907	14.7348
Crum_3753	MgtC/SapB transporter	1.85987	7.16949	4.65475	19.9154
Crum_3780	integral membrane sensor signal transduction histidine kinase	25.6318	37.5744	24.6834	54.6702
Crum_3795	integral membrane sensor signal transduction histidine kinase	5.02707	13.3565	4.92163	13.9295
Crum_3913	basic membrane lipoprotein	131.411	224.714	196.227	296.007
Crum_3953	alpha/beta hydrolase	5.58105	9.28571	5.86606	14.0702
Crum_3957	transposase, partial	6.3603	9.28279	6.91911	13.6107
Crum_3958	hypothetical protein, partial	13.1489	15.933	10.8168	20.7078
Crum_4082	hydrolase	16.2039	27.79	22.4479	60.3785
Crum_4083	hydrolase	12.478	28.4484	16.5964	45.7619
Crum_4142	dipicolinate synthase	0.555598	2.07365	1.84745	7.09833
Crum_4156	subtilase familycell-envelope associated proteinase	4.1242	16.1626	9.34792	41.1489
Crum_4200	chloramphenicol O-acetyltransferase	0	0.0553001	0	0.698936
Crum_0053	glucosidase, partial	368.794	118.463	151.12	42.7346
Crum_0054	sugar ABC transporter substrate-binding protein	652.227	215.156	289.788	88.631
Crum_0056	sugar ABC transporter permease	368.377	105.49	125.907	40.7411
Crum_0057	Alpha-L-fucosidase	42.0817	19.635	24.9619	10.8935
Crum_0330	septation protein spoVG	2470.93	1960.02	3156.27	953.9
Crum_0494	indolepyruvate oxidoreductase	813.648	595.611	930.098	538.3
Crum_0625	endoglucanase, partial	267.811	95.3366	218.081	28.4418
Crum_0626	endoglucanase, partial	241.643	83.7264	208.496	26.9553
Crum_0637	methyl-accepting chemotaxis sensory transducer	56.5909	21.284	25.0062	9.31417
Crum_0728	histidine kinase	7.75026	3.29261	8.95666	1.78135
Crum_0791	dihydropteroate synthase	110.83	74.14	82.6549	55.8471
Crum_0936	recombination helicase AddA	69.2275	63.7148	90.794	45.9681
Crum_0938	UvrD/REP helicase	57.1224	43.4276	61.159	33.4949
Crum_0966	50S ribosomal protein L31	4982.14	3028.48	3797.01	1943.48
Crum_1047	2-isopropylmalate synthase, partial	202.416	175.459	360.525	55.6309
Crum_1097	recombination helicase AddA	69.2349	63.7148	90.821	45.9776
Crum_1099	UvrD/REP helicase	57.1224	43.4276	61.159	33.4949
Crum_1254	MULTISPECIES: peptide transporter	67.8224	20.1483	72.8276	12.1432
Crum_1302	Ferredoxin--nitrite reductase	165.257	63.0251	90.4905	40.6467
Crum_1303	sulfate ABC transporter permease	65.5592	16.6296	35.7919	11.8994
Crum_1304	sulfate transporter subunit	57.8998	33.2255	37.895	8.39579
Crum_1305	hypothetical protein, partial	344.702	76.082	145.073	47.9311
Crum_1306	sodium:dicarboxylate symporter	373.303	64.5252	127.474	42.1978
Crum_1460	peptidase membrane zinc metallopeptidase	275.13	141.139	192.06	116.245
Crum_1534	MULTISPECIES: hypothetical protein	155.539	152.632	217.449	73.8589
Crum_1560	phenylalanyl-tRNA synthetase subunit alpha	458.738	180.296	299.565	118.428
Crum_1590	glycosyl transferase	3127.64	1072.86	2413.53	467.344
Crum_1662	transposase IS4 family protein	274.245	77.2061	189.521	42.2727
Crum_1808	peptidylprolyl isomerase	503.826	286.351	335.877	126.194
Crum_1809	membrane dipeptidase family protein	512.693	222.399	343.045	113.009
Crum_1833	glycyl-tRNA synthetase subunit beta	156.843	56.575	87.131	44.0091
Crum_1834	pyruvate, phosphate dikinase	4914.89	4954.09	7691.7	3101.73
Crum_1866	RNA polymerase, sigma 70 subunit, RpoD subfamily	379.96	228.807	292.33	176.842
Crum_1881	peptidoglycan glycosyltransferase	23.8938	9.94685	12.2582	3.84467
Crum_1953	serine-type D-Ala-D-Ala carboxypeptidase	111.683	38.6673	53.6656	17.5409
Crum_1954	pseudouridine synthase Rsu	59.7357	25.1594	33.992	10.6079
Crum_1958	glutaconyl-CoA decarboxylase subunit beta	4345.98	2509.95	4276.49	2232.71
Crum_1979	glutamate dehydrogenase	1989.54	898.809	1806.1	749.738
Crum_1983	ferredoxin-NADP(+) reductase subunit alpha	656.357	237.719	477.331	177.317
Crum_1984	dihydropyrimidine dehydrogenase	639.543	254.147	539.653	211.849
Crum_2048	permease family protein	72.4336	10.1531	17.994	3.53933
Crum_2094	phosphoglyceromutase	2511.92	2491.71	3003.73	1667.39
Crum_2095	triosephosphate isomerase	2068.93	2073.01	2636.35	1449.52
Crum_2096	phosphoglycerate kinase	2582.05	2460.75	3337.71	1863.82
Crum_2097	glyceraldehyde-3-phosphate dehydrogenase	12018.4	9342.49	16446.9	5226.37
Crum_2219	bacilysin biosynthesis protein BacA	297.384	33.3229	64.8833	12.0323
Crum_2220	hypothetical protein	196.556	14.2571	32.768	4.43442
Crum_2259	ABC transporter	120.277	26.0329	101.966	19.9247
Crum_2291	MarR family transcriptional regulator	520.208	361.597	703.158	305.17
Crum_2292	3-hydroxyacyl-ACP dehydratase	624.908	333.129	795.522	307.871
Crum_2296	ACP S-malonyltransferase	258.544	187.859	233.294	154.357
Crum_2356	phosphoenolpyruvate carboxykinase	4129.98	2923.49	4515.89	1222.91
Crum_2359	sodium:dicarboxylate symporter	197.214	46.3483	152.752	20.9741
Crum_2509	ABC transporter	94.2991	76.0272	135.082	17.1159
Crum_2698	3-hydroxy-3-methylglutaryl-ACP synthase	171.988	62.8118	380.325	24.0694
Crum_2699	hypothetical protein	239.581	50.415	520.919	25.2682
Crum_2701	polyketide synthase, partial	230.052	37.6575	501.974	22.1556
Crum_2702	polyketide synthase, partial	239.17	71.5675	513.333	25.3697
Crum_2703	hypothetical protein, partial	272.03	110.929	622.232	57.0255
Crum_2727	50S ribosomal protein L7/L12	4742.15	1232.71	2623.3	807.443
Crum_2728	50S ribosomal protein L10	4557.93	642.596	2045.61	525.406
Crum_2788	Vitamin B12 dependent methionine synthase activation subunit	509.077	197.181	336.768	115.841
Crum_2789	5,10-methylenetetrahydrofolate reductase	358.232	178.796	232.285	79.5304
Crum_2796	nicotinate phosphoribosyltransferase	225.038	180.784	218.549	104.338
Crum_2867	ABC transporter	189.409	128.954	121.592	84.0252
Crum_2868	hypothetical protein	209.064	145.298	142.455	97.8337
Crum_2884	UDP-phosphate glucose phosphotransferase	57.0705	29.4313	56.3349	17.6638
Crum_2937	aldehyde-alcohol dehydrogenase, partial	10793.4	5298.81	13545.2	3866.28
Crum_2947	hypothetical protein	22.5138	2.27054	15.3895	2.10712
Crum_3120	antimicrobial peptide ABC transporter ATPase	129.845	66.9677	228.228	44.9016
Crum_3123	beta-ketoacyl synthase	110.441	30.7475	187.011	14.4883
Crum_3124	hypothetical protein	144.614	27.862	240.605	10.4092
Crum_3125	hypothetical protein C162_20671	129.344	33.7506	213.089	9.7766
Crum_3128	hypothetical protein	133.895	24.1025	172.988	7.6353
Crum_3131	acyl-CoA dehydrogenase	205.376	167.335	295.115	22.3028
Crum_3205	hypothetical protein V529_06630	16.9165	2.84956	20.0628	1.75186
Crum_3220	MULTISPECIES: hypothetical protein	52.4189	7.66715	55.5531	8.36947
Crum_3221	MULTISPECIES: 3-hydroxy-3-methylglutaryl-ACP synthase	55.7685	12.8714	61.7903	10.6684
Crum_3351	dihydropteroate synthase	110.83	74.14	82.6549	55.8471
Crum_3427	cellulose-binding family II	51.4581	15.3269	29.5661	6.06165
Crum_3441	amino acid adenylation domain-containing protein	68.2671	19.2056	49.6238	11.072
Crum_3442	amino acid adenylation domain-containing protein	76.0511	31.5051	52.1386	14.4646
Crum_3446	ABC transporter	151.72	69.2046	106.213	53.3464
Crum_3480	sugar ABC transporter permease	5122.78	919.397	5454.36	839.633
Crum_3481	sugar ABC transporter permease	4983.27	1275.51	4979.66	692.736
Crum_3514	aminotransferase	227.955	58.9909	173.332	20.5143
Crum_3580	xylose ABC transporter ATP-binding protein	30.3539	11.5385	38.8016	2.58053
Crum_3581	ABC transporter permease	38.5213	30.8231	66.8111	6.78374
Crum_3583	beta-galactosidase/beta-glucuronidase, partial	226.452	81.5251	114.678	18.5
Crum_3602	hypothetical protein, partial	43.2084	43.2887	86.3643	7.08921
Crum_3603	UDP-glucose 6-dehydrogenase	48.3417	36.2339	101.079	8.08393
Crum_3637	DNA polymerase I	79.1032	33.588	71.8943	7.70597
Crum_3646	nuclease	23.2296	11.6279	20.7748	3.17233
Crum_3647	DEAD/DEAH box helicase	23.8349	12.7123	19.4427	2.5417
Crum_3649	hypothetical protein	25.3916	20.7196	20.5777	3.36245
Crum_3705	aspartate kinase	130.735	75.9949	66.258	35.9354
Crum_3706	peptidase S14 ClpP	119.513	56.7673	51.2835	25.5454
Crum_3708	DNA translocase FtsK	339.544	163.537	231.57	110.968
Crum_3710	formate--tetrahydrofolate ligase	375.061	197.397	270.985	116.788
Crum_3713	CDP-diacylglycerol--glycerol-3-phosphate 3-phosphatidyltransferase	346.449	151.223	227.344	93.2694
Crum_3719	alanyl-tRNA synthetase	296.084	192.174	304.326	172.696
Crum_3728	hypothetical protein	26.4089	12.7829	16.6431	2.48142
Crum_4042	MULTISPECIES: hypothetical protein	155.539	152.632	217.449	73.8589
Crum_4119	AraC family transcriptional regulator	101.217	9.58412	91.5658	3.23983
Crum_4120	signal transduction histidine kinase, LytS	225.781	27.1225	260.105	5.6512
Crum_4121	iron ABC transporter permease	843.852	61.3207	1445.49	15.1895
Crum_4122	peptide ABC transporter substrate-binding protein	964.909	61.2866	1256.3	12.1207
Crum_4147	cellulose-binding family II	51.4581	15.3269	29.5661	6.06165
Crum_4162	UDP pyrophosphate phosphatase	137.292	79.5185	159.777	58.7703
Crum_0173	CRISPR-associated protein Cas3	285.605	264.873	206.837	146.881
Crum_0309	50S ribosomal protein L9	262.525	193.785	204.889	121.805
Crum_0331	N-acetylglucosamine-1-phosphate uridyltransferase	394.55	254.607	265.891	124.414
Crum_0355	ATP-dependent Clp protease proteolytic subunit	684.922	514.335	525.236	384.38
Crum_0356	ATP-dependent protease	778.359	701.717	681.477	539.842
Crum_0357	anti-sigma H sporulation factor, LonB	78.8744	69.083	58.6816	40.3662
Crum_0358	peptidase	107.845	80.523	133.774	68.7074
Crum_0739	hypothetical protein	3.59362	1.6295	2.41297	1.67362
Crum_0753	acyl-CoA dehydrogenase	10.2365	3.98715	7.89378	3.9398
Crum_0898	peptidylprolyl isomerase	141.785	120.401	98.142	64.4799
Crum_0899	PpiC-type peptidyl-prolyl cis-trans isomerase	102.797	87.4808	75.7155	57.9175
Crum_0937	recombination helicase AddA	80.1236	57.8504	93.5712	48.2705
Crum_1098	recombination helicase AddA	80.1236	57.8504	93.5712	48.2705
Crum_1168	aminoacyl-histidine dipeptidase	485.813	342.977	462.267	234.927
Crum_1180	GTPase Era	179.873	84.6042	126.076	85.8123
Crum_1353	ABC transporter permease	6.71233	4.19393	5.07475	2.89863
Crum_1354	sugar ABC transporter permease	6.15334	2.7472	3.59392	1.95834
Crum_1355	Monosaccharide-transporting ATPase	4.8573	1.6354	2.75685	1.18163
Crum_1759	chemotaxis protein CheA	483.967	198.908	249.502	99.3894
Crum_1763	RNA polymerase sigma 70	95.6628	56.0947	53.1699	22.8424
Crum_1816	protein of unknown function DUF896	137.04	127.893	114.299	84.5544
Crum_1903	acetate kinase	2011.77	1469.69	1883.69	1063.03
Crum_1910	cell division protein FtsY	117.951	104.089	137.674	79.8533
Crum_1975	pyruvate kinase	30.5136	24.9253	29.2546	20.5802
Crum_2164	SMC domain-containing protein	22.4515	16.9487	13.1634	8.18882
Crum_2184	50S ribosomal protein L35	2160.57	558.053	1148.44	318.354
Crum_2293	3-oxoacyl-ACP synthase	549.465	319.115	582.387	260.73
Crum_2599	cobalt-precorrin-3B C(17)-methyltransferase	16.6076	9.3842	8.53509	4.12371
Crum_2753	flagellar hook-associated protein FlgK	103.706	37.4525	113.006	25.785
Crum_2754	flagellar hook-associated protein FlgK	110.755	53.3449	112.861	30.4714
Crum_2786	UDP-N-acetylglucosamine 2-epimerase	549.602	290.94	580.126	189.362
Crum_2787	homocysteine methyltransferase	574.448	246.962	563.78	165.646
Crum_2795	1-acyl-sn-glycerol-3-phosphate acyltransferase	209.507	127.144	211.78	112.577
Crum_2869	spore coat protein	265.804	250.52	172.047	124.801
Crum_3016	molybdate ABC transporter permease	9.15826	6.84739	7.72114	5.32634
Crum_3242	ABC transporter related protein	689.238	592.671	912.174	467.296
Crum_3389	acyl-CoA dehydrogenase	10.2365	3.98715	7.89378	3.9398
Crum_3392	hypothetical protein	4.74753	1.68039	5.04811	1.36466
Crum_3404	hypothetical protein	3.59362	1.6295	2.41297	1.67362
Crum_3711	bifunctional 5,10-methylene-tetrahydrofolate dehydrogenase/ 5,10-methylene-tetrahydrofolate cyclohydrolase	323.499	155.092	194.951	87.6221
Crum_3712	ribosomal protein S12 methylthiotransferase	385.169	162.357	232.757	94.5848
Crum_0030	flagellar protein FliS	21.7811	24.526	35.9853	14.0368
Crum_0084	glutathione synthetase	50.9619	60.8441	75.7492	51.2014
Crum_0948	xylose isomerase	27.7234	41.079	52.0285	27.5231
Crum_0950	glucokinase	493.847	800.628	845.473	415.226
Crum_0951	HPr kinase	517.635	659.464	896.377	369.61
Crum_1110	glucokinase	493.847	800.628	845.473	415.226
Crum_1111	HPr kinase	517.635	659.464	896.377	369.61
Crum_1971	DNA polymerase III subunit epsilon	55.5455	55.4928	60.1707	46.4207
Crum_1972	Methylglyoxal synthase	78.9562	85.0429	84.2396	73.3244
Crum_2578	preprotein translocase subunit SecA	294.473	400.099	495.233	307.937
Crum_3067	mannose-6-phosphate isomerase	67.9705	61.8277	67.198	51.3439
Crum_3515	Malonyl CoA-acyl carrier protein/transacylase PksE of bacillaen metabolism	1.78163	4.33787	3.96437	0.908486
Crum_0029	flagellin	51.4333	113.286	95.5306	59.396
Crum_0060	hypothetical protein	171.306	696.534	750.738	256.039
Crum_0061	MULTISPECIES: chemical-damaging agent resistance protein C	129.555	679.783	628.64	196.688
Crum_0083	pyruvate ferredoxin/flavodoxin oxidoreductase	2.19283	4.27712	4.4398	2.47644
Crum_0376	response regulator receiver modulated CheW protein	105.686	181.895	161.269	82.3579
Crum_0518	glucosamine-6-phosphate deaminase	3.25507	17.4197	14.1941	3.47721
Crum_0616	phosphonate ABC transporter ATP-binding protein	61.2233	291.022	216.661	82.3292
Crum_0776	GntR family transcriptional regulator	62.3937	120.78	118.983	61.3207
Crum_0777	cysteine synthase	14.703	13.2806	30.9613	0.986868
Crum_0778	Serine O-acetyltransferase	15.7081	11.1225	31.9645	0.689299
Crum_0781	threonyl-tRNA synthetase	16.5651	27.1281	39.9421	2.67813
Crum_0947	xylose isomerase	28.7364	87.2832	49.446	25.8354
Crum_1108	xylose isomerase	35.4561	91.3485	60.9678	32.6167
Crum_1224	methylglyoxal synthase	585.683	1282.97	887.649	525.254
Crum_1225	cell division protein	492.735	840.649	656.527	413.248
Crum_1226	cell division topological specificity factor MinE	158.974	234.82	202.976	110.491
Crum_1227	septum site-determining protein MinD	169.14	315.695	225.12	108.657
Crum_1228	septum formation inhibitor MinC	110.491	202.311	179.576	87.6059
Crum_1292	diguanylate cyclase	61.6012	131.233	103.503	52.7245
Crum_1448	methyltransferase	28.6198	46.5555	33.2166	22.2435
Crum_1535	transposase	165.205	240.794	193.918	93.2134
Crum_1551	cold-shock protein	2979.66	8290.82	2549.24	1044.81
Crum_1699	30S ribosomal protein S1	977.364	1683.87	991.598	824.308
Crum_1826	3-oxoacyl-ACP synthase	173.311	254.29	278.907	69.0076
Crum_1827	thioester reductase domain-containing protein	132.009	268.134	260.124	59.3046
Crum_2512	Xenobiotic-transporting ATPase	74.8794	101.768	138.114	12.42
Crum_2567	cell division protein FtsH	297.871	641.93	551.524	353.496
Crum_2706	Beta-ketoacyl synthase	113.101	380.521	187.875	98.8574
Crum_2707	malonyl CoA-ACP transacylase	82.3065	262.247	153.252	66.3881
Crum_3134	3-hydroxybutyryl-CoA dehydrogenase	176.795	202.256	301.116	23.2583
Crum_3136	multidrug ABC transporter ATPase	176.451	247.865	337.859	21.3972
Crum_3361	threonyl-tRNA synthetase	16.5651	27.1281	39.9421	2.67813
Crum_3364	Serine O-acetyltransferase	15.7081	11.1225	31.9645	0.689299
Crum_3365	cysteine synthase	14.703	13.2806	30.9613	0.973733
Crum_3366	GntR family transcriptional regulator	60.8428	117.764	116.21	60.6773
Crum_3516	transposase	3.26869	12.4532	7.68767	3.52394
Crum_3528	NimC/NimA family protein	160.094	196.76	159.176	121.392
Crum_3587	aminotransferase	39.0698	165.89	121.78	13.1618
Crum_3592	MULTISPECIES: hypothetical protein	60.4747	204.938	151.108	14.3097
Crum_3597	alpha-amylase	57.1716	131.557	146.017	14.1827
Crum_3605	NAD-dependent dehydratase	62.3036	97.6029	129.513	18.224
Crum_3763	phosphomethylpyrimidine kinase	42.9777	72.3481	71.2077	44.5998
Crum_3764	thiamine-phosphate pyrophosphorylase	38.6472	69.588	57.69	33.3941
Crum_4043	transposase	165.205	240.794	193.918	93.2134
Crum_0241	cold-shock protein	9018.14	6441.13	6438.9	1262.3
Crum_0343	hypothetical protein	64.8182	52.516	64.1547	21.3384
Crum_0711	fructose-bisphosphate aldolase	3131.17	2453.79	3366.84	1380.82
Crum_0904	Sodium/proline symporter	148.181	184.057	200.769	90.4665
Crum_0906	adenine permease	371.907	450.355	487.768	233.109
Crum_0987	membrane protein	662.669	659.469	760.127	443.52
Crum_1024	chemotaxis protein CheY	1.05867	0.785185	1.32653	0.0941954
Crum_2065	DNA topoisomerase III	22.6075	22.3708	24.4676	12.7236
Crum_2297	acyl carrier protein	966.214	1223.14	999.81	496.725
Crum_3250	amidophosphoribosyltransferase	384.72	361.653	387.534	310.26
Crum_3438	macrolide ABC transporter ATP-binding protein	73.8284	83.493	83.2974	31.5477
Crum_3726	sugar ABC transporter permease	15.264	24.1816	21.2892	7.87953
Crum_1259	NUDIX hydrolase	1.04731	1.43315	0.362911	1.1364
Crum_0563	glutaminyl-tRNA synthetase	448.739	445.06	433.996	420.338
Crum_1638	ferredoxin-nitrite reductase	4.38725	4.15832	2.07868	2.45629
Crum_0093	chemotaxis protein CheY	75.4021	46.404	34.8227	21.7511
Crum_0215	thiamine ABC transporter permease	22.0788	18.5034	13.8606	11.7724
Crum_0304	30S ribosomal protein S6	6262.61	2832.48	3194.76	1315.3
Crum_0305	single-stranded DNA-binding protein	5932.54	3265.2	3222.93	1184.84
Crum_0306	30S ribosomal protein S18	5784.14	2908.29	2949.51	1100.03
Crum_0334	transcription-repair coupling factor	90.0911	42.206	44.9694	20.2635
Crum_0583	RNA methyltransferase, TrmH family, group 3	129.379	58.3266	59.0537	42.6758
Crum_0641	DEAD/DEAH box helicase domain protein	43.1209	18.6619	20.3955	10.8186
Crum_0971	ribosomal-protein-alanine acetyltransferase	34.4705	32.7321	16.4079	14.0446
Crum_0989	heme ABC transporter ATP-binding protein	440.096	181.063	164.792	83.4237
Crum_0990	ABC-type transporter, integral membrane subunit	495.373	194.346	190.369	107.811
Crum_1038	ribose 5-phosphate isomerase B	10.1962	9.81095	4.81706	4.45748
Crum_1039	ribose 5-phosphate isomerase B	10.5518	13.1374	5.75539	5.28973
Crum_1155	radical SAM protein	161.109	39.57	51.0342	18.1099
Crum_1215	RNA-binding protein	307.489	125.787	125.406	94.4358
Crum_1217	50S ribosomal protein L27	6475.77	5217.93	2285.9	1985.7
Crum_1219	50S ribosomal protein L21	5762.86	2942.42	1906.55	1318.14
Crum_1290	tyrosyl-tRNA synthetase	410.693	176.919	248.297	76.6148
Crum_1499	elongation factor P	1504.81	1963.01	574.09	472.254
Crum_1618	adenine phosphoribosyltransferase	410.656	346.421	234.536	192.06
Crum_1693	heme ABC transporter ATP-binding protein	479.191	240.023	202.283	117.024
Crum_1760	chemotaxis protein CheW	192.386	129.096	117.103	47.6642
Crum_1768	elongation factor Ts	3592.84	1726.85	1550.77	935.028
Crum_1781	translation initiation factor IF-2	576.075	331.378	279.877	189.974
Crum_1782	ribosome-binding factor A	387.398	313.856	234.36	185.074
Crum_1897	DNA topoisomerase I	153.33	106.528	91.0816	65.1401
Crum_1905	50S ribosomal protein L32	4812.91	3802.11	3234.83	2186.09
Crum_1913	30S ribosomal protein S16	4842.53	2834.4	2451.29	1741.26
Crum_1914	hypothetical protein	4475.59	3102.37	2369.81	1752.89
Crum_1916	tRNA (guanine-N(1)-)-methyltransferase	135.241	127.651	66.899	77.4031
Crum_1987	endonuclease III	88.886	43.9767	40.6653	24.1705
Crum_1991	UvrD/REP helicase	25.7834	14.3605	12.0312	7.33573
Crum_2058	1-(5-phosphoribosyl)-5-	508.425	112.754	106.791	81.7452
Crum_2059	imidazole glycerol phosphate synthase	512.541	111.246	128.409	89.4515
Crum_2060	phosphoribosyl-ATP pyrophosphatase	718.559	168.533	175.063	126.46
Crum_2061	asparaginase	26.7735	4.94315	3.21856	4.44303
Crum_2099	Na/Pi cotransporter	262.622	136.535	126.419	41.8588
Crum_2122	GTP-binding protein	358.261	114.53	74.9284	46.2474
Crum_2183	50S ribosomal protein L20	2724.76	1081.94	1468.55	486.473
Crum_2334	amino acid lyase	8.65946	8.97225	3.81594	3.28805
Crum_2365	multidrug transporter MatE	40.3465	30.6378	25.1656	21.0422
Crum_2638	Glycerol-3-phosphate-transporting ATPase	2449.94	2096.7	1790.04	1698.64
Crum_2648	30S ribosomal protein S9	5159.15	3363.26	2265.2	1428.03
Crum_2649	50S ribosomal protein L13	4107.01	2572.1	1549.13	887.78
Crum_2681	50S ribosomal protein L2	8003.68	2372.08	2722.13	1315.22
Crum_2684	50S ribosomal protein L3	7229.76	2392.62	2107.2	914.774
Crum_2685	30S ribosomal protein S10	6681.9	2652.74	1724.49	802.875
Crum_2714	elongation factor P	8747.41	4529.94	4357.76	2825.06
Crum_2715	30S ribosomal protein S7	6614.42	3503.82	3231.98	1944.89
Crum_2716	30S ribosomal protein S12	7354.21	4298.55	3659.75	2123.79
Crum_2717	50S ribosomal protein L7/L12	5962.93	3998.17	3208.77	1729.12
Crum_2722	50S ribosomal protein L7/L12	960.194	64.7217	115.711	26.7756
Crum_2723	50S ribosomal protein L10	736.283	38.9427	75.8888	13.8348
Crum_2735	50S ribosomal protein L1	4524.71	4305.74	3117.47	3229.32
Crum_2736	50S ribosomal protein L11	3683.61	3140.01	2508.04	2613.82
Crum_2737	NusG antitermination factor	3807.69	3526.57	2535.24	2467.44
Crum_2738	preprotein translocase subunit SecE	4209.08	4456.56	2690.61	2495.13
Crum_3081	amino acid ABC transporter ATPase	268.396	252.409	65.9147	83.1907
Crum_3082	polar amino acid ABC transporter, inner membrane subunit	256.82	176.792	61.318	77.5998
Crum_3435	oxidoreductase	98.6491	44.2604	27.0892	17.7566
Crum_3445	ABC transporter	101.273	63.1421	66.1408	29.3001
Crum_3476	50S ribosomal protein L11 methyltransferase	138.761	77.4539	70.503	28.4651
Crum_3585	aspartate-semialdehyde dehydrogenase	71.9692	37.0424	26.7195	18.6316
Crum_3586	aspartate-semialdehyde dehydrogenase	65.8866	43.0226	30.4762	27.9778
Crum_3738	shikimate dehydrogenase	32.1499	21.728	15.7679	8.32296
Crum_3739	shikimate 5-dehydrogenase	22.1704	15.1321	12.9768	8.12801
Crum_4050	PP-loop domain-containing protein	112.366	79.6103	79.965	40.6954
Crum_4159	GMP synthase	970.241	232.528	291.926	107.511
Crum_4160	inosine 5&apos;-monophosphate dehydrogenase	527.984	106.113	120.279	37.3095
Crum_4180	peptide chain release factor 3	165.492	102.426	87.3391	63.7347
Crum_4182	hypothetical protein HMPREF9628_00501	37.5465	29.6705	18.2366	15.8524
Crum_0014	glucose-6-phosphate isomerase	986.061	1145.63	805.052	497.897
Crum_0017	MTA/SAH nucleosidase	240.231	557.222	211.842	105.285
Crum_0021	UDP-diphospho-muramoylpentapeptide beta-N- acetylglucosaminyltransferase	236.703	295.8	207.22	113.932
Crum_0170	hypothetical protein	151.977	222.072	124.5	56.2314
Crum_0171	transposase	146.194	188.672	124.153	73.777
Crum_0172	transposase	178.245	206.192	138.705	86.5122
Crum_0191	amino acid-binding protein	150.353	209.124	106.053	85.7713
Crum_0242	thymidylate synthase	89.6055	152.075	106.013	39.915
Crum_0243	dihydrofolate reductase	106.457	126.403	102.104	44.4065
Crum_0310	replicative DNA helicase	327.374	319.99	301.822	160.203
Crum_0326	UDP-N-acetylmuramate/alanine ligase	153.704	189.288	147.577	116.85
Crum_0347	peptide chain release factor 2	114.083	136.255	59.8607	33.5398
Crum_0348	CheW protein	92.5014	104.417	52.2187	28.4823
Crum_0349	nucleoside-triphosphate diphosphatase	63.0789	121.991	44.104	27.5953
Crum_0350	phosphodiesterase, MJ0936 family	90.0512	184.577	65.8621	38.4844
Crum_0458	MULTISPECIES: DNA mistmatch repair protein MutT	221.486	313.795	156.649	145.338
Crum_0481	threonine dehydratase	363.374	317.085	257.015	119.124
Crum_0532	NTP pyrophosphohydrolase	23.7968	22.2506	10.2442	4.00348
Crum_0643	glucanase	104.204	137.703	73.4674	60.2297
Crum_0754	endoxylanase, partial	5.35663	10.0862	3.80169	0.65065
Crum_1051	beta-galactosidase/beta-glucuronidase, partial	51.7169	69.5921	34.3845	23.6495
Crum_1202	30S ribosomal protein S20	6475.3	5766.25	4353.57	2029.48
Crum_1356	LacI family transcription regulator	17.5418	13.8001	13.1006	3.61375
Crum_1402	siroheme synthase	4.37917	5.00492	3.16615	1.63671
Crum_1418	peptidase M55 D-aminopeptidase	35.3933	36.7397	25.1295	11.2146
Crum_1449	ATP-dependent DNA helicase RecG	42.0392	56.4435	41.4646	30.4218
Crum_1450	Dak phosphatase	576.17	764.432	449.684	303.723
Crum_1452	50S ribosomal protein L28	3696.15	3523.92	2234.84	1659.22
Crum_1488	NusB antitermination factor	295.971	387.97	238.707	175.293
Crum_1605	protein-export membrane protein SecD	439.513	390.364	194.515	117.163
Crum_1606	protein-export membrane protein SecF	430.987	468.479	253.393	167.009
Crum_1617	RNA-binding protein	1500.62	1912.43	828.724	664.334
Crum_1634	esterase, partial	2.48052	3.58421	1.90719	1.69474
Crum_1661	ATP-binding region ATPase domain-containing protein	107.82	150.955	82.079	26.3366
Crum_1761	CheC, inhibitor of MCP methylation	170.2	169.186	101.974	48.6701
Crum_1762	chemotaxis protein CheD	139.457	137.693	83.3487	36.0435
Crum_1786	30S ribosomal protein S15	3101.19	3273.7	2174.47	1546.59
Crum_1807	aminopeptidase	207.715	156.197	139.517	55.3189
Crum_1815	gamma-glutamyl kinase	126.97	127.278	90.835	73.2449
Crum_1874	GTP-binding protein YchF	338.859	253.504	211.845	88.3876
Crum_1902	phosphotransacetylase	1870.74	1779	1700.4	892.692
Crum_1906	phosphate acyltransferase	366.561	419.723	328.617	244.95
Crum_1917	50S ribosomal protein L19	2682.27	2680.41	1630.05	795.377
Crum_1931	stage IV sporulation protein A	2.03655	3.07832	1.43519	0.674805
Crum_1955	Propionyl-CoA carboxylase	3282.13	2572.38	2442.93	1311.27
Crum_1976	pyruvate kinase	33.4625	35.7524	30.4923	22.6286
Crum_1977	metallophosphoesterase	62.8831	87.0731	35.2591	25.9834
Crum_2346	membrane protein	27.6542	25.8946	19.7458	14.3805
Crum_2540	phosphoglucosamine mutase	493.567	685.089	379.816	213.377
Crum_2566	biotin-(acetyl-CoA carboxylase) ligase	20.5213	22.6015	19.1582	9.04136
Crum_2713	elongation factor Tu	16385.5	14861.1	12759.1	9332.31
Crum_2718	DNA polymerase III, alpha subunit	56.6643	65.3163	33.3872	23.6627
Crum_2739	50S ribosomal protein L33	3019.03	4916.41	2044.34	1913.96
Crum_2790	3-methyladenine DNA glycosylase	314.799	330.868	300.2	95.3993
Crum_2791	ribonuclease BN	29.5465	37.1759	22.8104	10.5099
Crum_2816	hydratase	856.825	855.228	770.619	648.175
Crum_2850	glycosyl transferase 2 family protein	33.768	29.6758	19.484	7.16755
Crum_2942	histidine triad (HIT) protein	11.2758	26.6077	8.48055	6.06568
Crum_3159	sodium:alanine symporter	49.8979	56.2522	41.2528	26.9541
Crum_3186	50S ribosomal protein L34	1715.88	3657.23	1790.21	602.498
Crum_3188	DNA polymerase III subunit beta	358.616	299.411	182.399	108.903
Crum_3388	endoxylanase, partial	5.35663	10.0862	3.80169	0.65065
Crum_3444	diadenosine tetraphosphatase	50.5326	80.8937	48.2123	26.9248
Crum_3566	glucosidase, partial	98.1778	125.505	54.8944	42.8526
Crum_3567	arabinofuranosidase, partial	82.7725	97.8223	43.8486	26.7672
Crum_3568	endoxylanase, partial	43.3654	60.6008	24.6685	13.4795
Crum_3569	beta-galactosidase/beta-glucuronidase, partial	69.4723	68.6522	36.8394	17.7333
Crum_3576	alcohol dehydrogenase	50.7842	91.1382	47.2227	28.0686
Crum_3709	formate--tetrahydrofolate ligase	375.349	221.658	253.492	105.638
Crum_3720	30S ribosomal protein S21	3742.11	4205.08	2226.02	1695.34
Crum_3721	aspartyl-tRNA amidotransferase subunit B	2786.23	4030.69	2003.17	1632.6
Crum_3772	type 12 methyltransferase	9.06331	17.7509	6.29214	3.45961
Crum_0035	Recombination protein recR	303.553	251.236	142.58	80.8927
Crum_0036	hypothetical protein	295.354	278.357	143.483	84.7813
Crum_0154	ATPase AAA	24.8259	17.3025	12.7882	8.81959
Crum_0211	dimethyladenosine transferase	48.8444	32.2031	15.9099	11.1204
Crum_0246	DEAD/DEAH box helicase domain protein	153.837	78.776	53.6383	27.5488
Crum_0320	adenylosuccinate synthetase	515.641	482.928	354.76	288.794
Crum_0332	ribose-phosphate pyrophosphokinase	3695.25	3791.57	2073.9	1527.47
Crum_0493	indolepyruvate ferredoxin oxidoreductase subunit alpha	779.765	638.202	606.824	342.935
Crum_0592	threonine synthase	519.953	523.168	337.564	214.025
Crum_0695	cell division protein FtsH	55.3688	41.3347	24.7577	17.9015
Crum_0973	O-sialoglycoprotein endopeptidase	46.9919	34.7152	24.6219	20.4287
Crum_0977	hypothetical protein	120.639	122.251	93.8774	68.7619
Crum_1076	peptidase S24/S26A/S26B, conserved region	100.819	47.3561	32.1204	24.3939
Crum_1178	DNA repair protein RecO	49.573	24.2024	25.0615	19.6654
Crum_1230	rod shape-determining protein MreD	188.497	121.386	112.022	93.482
Crum_1401	thymidine kinase	12.2758	7.56903	4.35241	2.27738
Crum_1463	primosomal protein N&apos;	233.054	94.0852	89.1284	66.0577
Crum_1464	DNA-directed RNA polymerase subunit omega	571.586	461.706	350.035	325.436
Crum_1553	Superoxide dismutase	31.0733	20.9294	11.1988	7.89285
Crum_1674	polysaccharide biosynthesis protein	95.0476	44.1424	30.3461	19.5046
Crum_1677	hypothetical protein	21.5981	11.9357	9.19028	6.13259
Crum_1720	adenylosuccinate lyase	704.795	530.978	425.805	350.136
Crum_1777	transcription termination factor NusA	426.121	232.904	118.001	104.41
Crum_1787	polyribonucleotide nucleotidyltransferase	654.709	497.708	348.582	284.074
Crum_1789	flavin reductase domain protein FMN-binding protein	41.5642	31.5187	26.6852	19.1972
Crum_1814	topoisomerase IV	78.5749	45.0653	32.6663	24.8857
Crum_1908	ribonuclease III	93.5144	73.6477	51.9517	47.1239
Crum_1912	signal recognition particle protein	693.433	466.398	303.077	255.923
Crum_1952	chromosome segregation and condensation protein ScpB	139.627	78.8289	70.5758	29.3559
Crum_1962	cytidylate kinase	250.654	130.936	72.7375	47.4048
Crum_2064	DNA topoisomerase III	24.396	23.5823	17.0214	12.9783
Crum_2143	queuine tRNA-ribosyltransferase	235.467	216.127	153.811	128.738
Crum_2155	pyruvate formate-lyase PflD	19.3476	11.26	8.65912	6.65911
Crum_2185	Translation initiation factor IF-3	621.058	662.089	270.635	129.745
Crum_2254	4&apos;-phosphopantetheinyl transferase	79.317	58.2703	39.0055	26.3433
Crum_2561	hypothetical protein	134.401	109.377	66.9096	66.3782
Crum_2600	cobalt-precorrin-4 C(11)-methyltransferase	18.8398	9.34549	7.24312	4.13728
Crum_2601	precorrin-6Y C5,15-methyltransferase (decarboxylating), CbiT subunit	18.6838	9.89251	6.85608	4.29558
Crum_2602	cobalt-precorrin-6Y C(5)-methyltransferase	14.7402	9.85229	5.54105	4.10325
Crum_3189	hypothetical protein	129.257	88.794	56.0121	27.3201
Crum_3190	DNA replication protein RecF	128.169	69.5146	49.1967	25.2101
Crum_3465	Ribocuclease J	418.791	242.548	136.212	103.754
Crum_3473	cysteine desulfurase	204.409	97.1997	68.8976	53.3492
Crum_3492	MULTISPECIES: hypothetical protein	24.4715	18.066	11.5155	9.39271
Crum_3548	hypothetical protein	145.226	79.553	65.0557	46.7212
Crum_3740	3-dehydroquinate dehydratase	24.8858	26.7113	11.3082	8.55707
Crum_4051	aminotransferase V	97.4561	72.5158	61.6177	34.65
Crum_4070	histidinol phosphate phosphatase HisJ family	25.8483	18.9314	18.955	7.27505
Crum_4071	maltodextrin glucosidase	52.1606	55.7121	51.5848	34.7418
Crum_0755	endoxylanase, partial	5.04355	7.00123	3.08184	0.555491
Crum_1000	deoxyadenosine kinase	9.81011	8.32956	7.15441	5.20236
Crum_1500	peptidase M24	135.565	130.402	109.847	104.711
Crum_3387	endoxylanase, partial	5.04355	7.00123	3.08184	0.555491
Crum_0022	malate dehydrogenase	223.127	309.82	157.347	157.188
Crum_0051	AraC family transcriptional regulator	6.77624	12.1329	4.37277	5.52362
Crum_0052	integral membrane sensor signal transduction histidine kinase	22.9436	28.9369	14.5667	14.3144
Crum_0907	tRNA pseudouridine synthase A	110.864	162.514	80.8119	92.7097
Crum_0978	histidine kinase	10.5756	21.6844	9.5124	10.5546
Crum_1012	biotin synthase	44.02	68.5869	36.9759	44.9979
Crum_1057	transcriptional regulator	291.061	499.889	212.958	265.384
Crum_1456	serine/threonine protein kinase with PASTA sensor(s)	121.331	174.851	107.144	111.66
Crum_1487	exodeoxyribonuclease VII large subunit	144.637	195.52	104.109	98.6544
Crum_1503	hypothetical protein	47.6241	77.467	33.5215	33.4415
Crum_1504	HAD superfamily phosphatase	74.5478	131.979	64.1695	72.2023
Crum_1641	molybdopterin oxidoreductase	63.7526	73.8359	55.743	60.5032
Crum_1878	16S rRNA methyltransferase	228.984	341.752	172.445	140.457
Crum_2027	RNA methyltransferase	29.4692	61.1107	18.1046	28.9272
Crum_2137	GTP pyrophosphokinase	32.1428	64.733	18.4378	25.0887
Crum_2195	threonine--tRNA ligase	1.15895	1.58873	1.13082	0.999235
Crum_2279	MULTISPECIES: ABC transporter ATP-binding protein	51.7086	62.2052	28.9816	27.0558
Crum_2464	hypothetical protein	8.85376	10.1981	7.37389	8.17419
Crum_2765	rod shape-determining protein Mbl	16.6526	29.8017	10.6016	17.3461
Crum_2870	glucose-1-phosphate thymidylyltransferase	102.457	241.489	76.6774	84.6564
Crum_3561	histidine kinase	16.4239	27.9055	8.52684	9.44895
Crum_0180	hypothetical protein	115.628	167.562	61.3006	56.5622
Crum_0436	phospho-2-dehydro-3-deoxyheptonate aldolase	520.509	436.2	223.748	352.672
Crum_0703	2-hydroxyacid dehydrogenase	42.3676	79.0393	19.6987	31.0362
Crum_1028	sodium:calcium symporter	143.292	94.4557	45.3696	71.631
Crum_1333	(Fe-S)-binding protein	6.46547	9.12306	3.17525	3.97125
Crum_1400	aspartate carbamoyltransferase	28.4628	43.835	7.73207	12.4193
Crum_1785	riboflavin biosynthesis protein RibF	71.3092	56.9234	32.9107	48.5662
Crum_2028	RNA methyltransferase	71.4043	75.7765	46.3045	62.3055
Crum_2166	nuclease SbcCD subunit D	7.44131	9.90623	2.98334	4.15705
Crum_2327	multidrug ABC transporter ATP-binding protein	11.4961	11.3163	4.35936	5.57888
Crum_3114	aspartate-semialdehyde dehydrogenase	1727.97	2084.67	1146.96	1395.33
Crum_3814	arginine decarboxylase	19.6228	17.0395	3.64934	9.11809
Crum_3994	dihydrodipicolinate synthase	375.335	322.086	151.155	254.819
Crum_4081	hypothetical protein	93.3767	126.298	51.1196	68.3813
Crum_4090	multidrug transporter MatE	5.75018	4.34403	1.62678	3.82263
Crum_4093	multidrug transporter MatE	5.54302	6.70417	2.65448	3.26258
Crum_0037	DNA polymerase III subunit gamma/tau	61.4233	64.2699	30.8634	22.0229
Crum_0110	esterase, partial	131.337	216.919	54.2227	78.7035
Crum_0120	hypothetical protein	7.69153	8.08134	4.57834	5.84201
Crum_0192	phenylacetate-CoA ligase	191.02	309.85	112.01	121.821
Crum_0257	spermidine/putrescine ABC transporter substrate-binding protein	12.0385	14.6823	5.32417	7.12396
Crum_0308	phosphoesterase	154.586	159.982	94.0497	85.3877
Crum_0333	peptidyl-tRNA hydrolase	39.2008	39.6499	12.5537	7.76499
Crum_0446	toxin RTX-I translocation ATP-binding protein	26.2435	21.3788	15.6345	16.9116
Crum_0480	exodeoxyribonuclease III	9.7043	22.1155	4.83362	5.15494
Crum_0526	protein-tyrosine-phosphatase low molecular weight	12.8267	26.8382	5.74534	6.58015
Crum_0543	peroxiredoxin	4.46337	4.58582	1.29376	2.20776
Crum_0552	transposase	39.524	53.0163	25.1841	31.6466
Crum_0630	MULTISPECIES: 6-pyruvoyl tetrahydrobiopterin synthase	58.8947	61.6667	10.3976	20.8432
Crum_0631	radical SAM protein	95.0068	71.6653	18.0262	27.5751
Crum_0632	GTP cyclohydrolase 1	84.1707	58.0263	16.9079	20.6391
Crum_0633	7-cyano-7-deazaguanine synthase	97.6289	67.909	22.2103	29.098
Crum_0635	7-cyano-7-deazaguanine reductase	103.602	65.3044	26.3494	28.497
Crum_0659	hypothetical protein	33.2036	59.6555	18.495	16.1628
Crum_0660	glycosyl transferase family 2	43.147	66.3153	27.1889	31.4114
Crum_0661	glutamyl-tRNA synthetase	292.784	241.761	169.435	183.426
Crum_0663	HIT family hydrolase	11.0756	23.3133	5.4483	6.7582
Crum_0664	Acetyltransferases	27.1153	47.7542	14.3152	14.7696
Crum_0813	molybdenum cofactor biosynthesis protein C	25.3126	44.8309	12.535	19.8856
Crum_0814	molybdopterin-guanine dinucleotide biosynthesis protein B	25.4077	41.7031	11.3714	20.1836
Crum_0834	sodium:proton antiporter	365.109	376.291	204.267	141.479
Crum_0900	histidine kinase	32.657	27.2374	13.0035	13.3673
Crum_0901	PhoB family transcriptional regulator	27.0189	47.3433	10.2538	13.582
Crum_0955	uridine/cytidine kinase	141.017	249.354	63.25	70.8718
Crum_0967	transcription termination factor Rho	365.103	293.615	119.859	78.2462
Crum_0974	ATPase	30.7239	32.1354	14.2155	13.3891
Crum_1146	aluminum resistance family protein	122.174	159.145	58.9674	49.2529
Crum_1172	cell division protein FtsA	157.019	145.362	97.219	88.985
Crum_1199	elongation factor 4	289.989	268.665	102.542	139.523
Crum_1222	Fe-S oxidoreductase	156.617	151.379	87.4621	83.7376
Crum_1232	rod shape-determining protein Mbl	277.003	231.458	120.85	108.178
Crum_1285	radical SAM protein	40.1264	30.0886	17.8495	19.4365
Crum_1286	peptidase M14 carboxypeptidase A	19.0958	22.6918	8.83485	8.02665
Crum_1311	transposase	36.6133	43.1191	23.19	28.2885
Crum_1362	histidine kinase	13.3674	19.79	10.9693	8.85557
Crum_1399	dihydroorotase	71.9509	71.5937	17.8295	26.7858
Crum_1412	galactosidase, partial	156.383	202.7	55.6793	109.376
Crum_1413	ABC-type transporter, integral membrane subunit	319.504	373.398	93.1681	189.773
Crum_1414	ABC-type transporter, integral membrane subunit	437.017	536.064	113.083	199.323
Crum_1441	pseudouridine synthase	101.927	130.286	76.1325	99.0083
Crum_1485	farnesyl-diphosphate synthase	86.1449	96.356	46.5961	33.6162
Crum_1486	exonuclease VII small subunit	83.7692	88.1499	43.1606	36.0326
Crum_1501	Shikimate kinase	32.5186	36.1819	20.2826	18.107
Crum_1552	RNA helicase	32.7552	41.021	10.8273	11.5023
Crum_1555	3-phosphoshikimate 1-carboxyvinyltransferase	297.932	262.329	138.995	200.105
Crum_1607	amidohydrolase	28.0728	26.7265	13.4958	15.1553
Crum_1616	thiamine biosynthesis protein ThiF	23.2872	36.2072	11.3487	11.8116
Crum_1622	coproporphyrinogen dehydrogenase	120.77	145.443	71.6315	86.5931
Crum_1633	hypothetical protein	25.9491	29.8781	13.4384	15.5631
Crum_1652	RNA helicase	44.6662	42.8306	17.88	24.712
Crum_1678	hypoxanthine phosphoribosyltransferase	43.0711	38.8718	27.441	27.9445
Crum_1680	HAD-superfamily hydrolase	28.1685	30.0335	10.7709	14.0626
Crum_1769	uridylate kinase	196.57	379.001	143.758	142.078
Crum_1770	ribosome recycling factor	286.731	462.034	212.675	213.368
Crum_1771	UDP pyrophosphate synthase	62.0374	83.0774	25.3122	37.483
Crum_1774	zinc metalloprotease	89.2145	114.424	67.0649	79.9098
Crum_1775	4-hydroxy-3-methylbut-2-en-1-yl diphosphate synthase	94.242	133.648	76.7943	82.1369
Crum_1776	ribosome maturation protein RimP	111.409	181.581	37.4516	50.2777
Crum_1813	DNA topoisomerase	51.2002	22.4359	11.962	11.6984
Crum_1817	Holliday junction DNA helicase RuvA	49.6243	42.1798	22.8844	19.9353
Crum_1818	Holliday junction DNA helicase RuvB	62.8265	61.2777	36.3178	31.0977
Crum_1880	peptidoglycan glycosyltransferase	184.468	230.306	119.54	100.936
Crum_1889	cell division protein FtsZ	542.923	983.052	367.415	295.447
Crum_1895	DNA protecting protein DprA	6.89662	9.07751	3.90451	3.73924
Crum_1896	DNA topoisomerase I	95.6779	92.8992	54.1983	49.6369
Crum_1911	helix-turn-helix protein YlxM/p13 family protein	625.447	593.543	295.52	277.857
Crum_1915	16S rRNA-processing protein RimM	94.8186	104.075	47.9382	52.3871
Crum_1918	GTPase YlqF	51.8313	69.1004	22.286	26.1798
Crum_1919	signal peptidase I	57.6078	78.9563	24.559	35.8216
Crum_1920	signal peptidase I	69.9815	99.1472	31.7535	43.0493
Crum_1922	ribonuclease H	92.3866	107.53	34.6098	57.6216
Crum_1939	lipoprotein signal peptidase	38.646	89.0407	31.7	24.0563
Crum_1941	Uracil phosphoribosyltransferase	68.751	43.4695	15.2236	15.505
Crum_1960	N-acetylmannosamine kinase	141.062	115.628	39.8186	36.1222
Crum_1970	methyltransferase type 11	33.4517	35.9942	22.7861	25.1691
Crum_1998	PfkB domain-containing protein	37.8398	36.4375	18.4869	22.278
Crum_1999	GTPase HflX	67.0545	54.6079	27.9232	35.0886
Crum_2005	phosphatidylserine decarboxylase	17.0041	15.2181	6.21508	5.99067
Crum_2126	DNA topoisomerase	27.2043	25.493	13.4009	11.2603
Crum_2139	ATPase AAA	21.7732	23.3968	14.7345	12.9679
Crum_2144	chorismate synthase	125.745	144.901	93.898	85.5668
Crum_2162	glmZ(sRNA)-inactivating NTPase	56.169	76.3084	31.5796	38.2425
Crum_2163	UDP-N-acetylenolpyruvoylglucosamine reductase	40.5791	57.0198	21.1628	28.8527
Crum_2170	spermidine/putrescine ABC transporter substrate-binding protein	62.2202	66.6037	43.3504	37.2522
Crum_2277	MULTISPECIES: hypothetical protein	35.7049	73.1768	14.3626	26.5209
Crum_2366	ABC transporter ATPase	29.6709	21.9644	12.9321	14.6962
Crum_2415	MATE efflux family protein	52.294	40.6592	29.5975	31.35
Crum_2416	MATE efflux family protein	46.3314	31.4935	18.2713	20.6473
Crum_2437	hypothetical protein	29.0369	30.4479	23.1203	21.8088
Crum_2528	tRNA threonylcarbamoyladenosine modification protein TsaD	76.4834	77.2538	42.4737	52.0915
Crum_2530	ribonuclease Z	76.1759	119.565	46.0908	54.7753
Crum_2562	pantothenate kinase	160.572	149.549	81.0383	102.614
Crum_2563	phosphopantothenoylcysteine decarboxylase	166.178	160.648	93.8882	95.6013
Crum_2604	cobalt-precorrin-8X methylmutase	23.9955	24.1035	12.4437	8.29608
Crum_2605	threonine-phosphate decarboxylase	19.7729	19.3167	10.3741	6.42826
Crum_2606	cobalamin biosynthesis protein CobD	23.8526	33.8179	14.5265	10.4792
Crum_2607	cobyrinic acid a,c-diamide synthase	13.3719	18.9448	8.26568	6.79203
Crum_2801	magnesium transporter	94.9226	153.754	55.8774	35.6284
Crum_2939	iron-chelate-transporting ATPase	66.2301	54.9436	27.3662	40.3845
Crum_2940	ABC-type transporter, integral membrane subunit	82.5981	52.9402	23.4706	25.1163
Crum_2990	hypothetical protein	39.5667	39.1602	24.5993	29.7309
Crum_2991	2-ketoisovalerate ferredoxin oxidoreductase, partial	74.506	100.591	37.4079	65.7832
Crum_3001	hypothetical protein, partial	4.86432	11.3539	3.0145	3.15579
Crum_3027	peptidase M15B and M15C DD-carboxypeptidase VanY/endolysin	180.304	195.352	116.654	126.792
Crum_3175	arginyl-tRNA synthetase	196.004	204.911	94.5862	141.645
Crum_3185	ribonuclease P	213.976	156.049	90.5091	97.3103
Crum_3187	chromosomal replication initiator protein DnaA	264.893	252.402	105.38	66.74
Crum_3309	sodium:proton antiporter	365.109	376.291	204.267	141.479
Crum_3328	molybdopterin-guanine dinucleotide biosynthesis protein B	25.4077	41.7031	11.3714	20.1836
Crum_3329	molybdenum cofactor biosynthesis protein C	25.3126	44.8309	12.535	19.8856
Crum_3448	amino acid adenylation domain protein	132.526	193.95	102.972	119.561
Crum_3466	Fur family transcriptional regulator	174.106	121.921	41.474	40.5828
Crum_3468	Holliday junction resolvase	121.363	107.231	36.842	39.6709
Crum_3475	ribosomal RNA small subunit methyltransferase E	173.642	198.908	97.6833	118.53
Crum_3557	transposase	37.221	42.5466	23.3964	28.253
Crum_3562	histidine kinase	49.4633	82.8755	34.1562	36.2438
Crum_3564	ABC-type transporter, integral membrane subunit	73.3432	161.963	39.132	38.6586
Crum_3565	sugar ABC transporter permease	68.9664	128.96	38.2658	39.664
Crum_3850	5-methylcytosine methyltransferase	50.1424	74.2248	22.8312	35.9566
Crum_3851	restriction endonuclease	25.7747	34.5506	15.1796	13.5056
Crum_3871	DMT superfamily permease	34.7772	56.6245	14.781	20.5487
Crum_3945	ArsR family transcriptional regulator	30.585	66.7052	14.121	18.1544
Crum_3976	transposase	39.3898	48.6601	25.1415	30.7648
Crum_4027	glutamine amidotransferase	212.004	235.108	132.576	125.833
Cluster 4
Crum_2192	histidine kinase	2.69056	5.81251	3.27827	2.15651
Crum_3008	hypothetical protein	4.45385	4.89186	2.87483	3.00278
Crum_0124	TetR family transcriptional regulator	7.33367	13.6108	11.4598	6.58693
Crum_0517	glycyl-tRNA synthetase subunit beta	517.575	700.516	570.461	480.181
Crum_1183	phosphate starvation protein PhoH	126.269	94.0344	98.0259	62.5071
Crum_1730	flagellar basal-body rod protein FlgB	107.751	71.9951	78.5338	38.5854
Crum_1731	flagellar basal body rod protein FlgC	378.8	230.676	260.911	119.541
Crum_1864	deoxyguanosinetriphosphate triphosphohydrolase	188.158	153.067	174.952	101.581
Crum_1951	segregation and condensation protein A	53.7625	49.8506	46.1657	20.2675
Crum_3068	phosphoglucomutase	413.117	431.195	405.706	315.832
Crum_0997	nicotinate-nucleotide pyrophosphorylase	19.4878	39.6827	613.392	573.836
Crum_0998	L-aspartate oxidase	5.56329	6.65208	437.086	303.924
Crum_0999	quinolinate synthetase	2.77938	3.58656	275.345	189.448
Crum_1712	transposase, partial	0.717893	1.02623	3.26261	3.78034
Crum_1973	formate acetyltransferase	215.818	73.8956	1029.26	1079.04
Crum_2367	glycogen synthase	140.654	108.963	339.875	151.198
Crum_3020	regulatory protein MerR	10.384	22.7666	45.4602	38.0299
Crum_3021	homoserine kinase type II (protein kinase fold)-like protein	5.64075	11.9796	21.5061	18.4666
Crum_4074	reverse rubrerythrin-1	1369.98	976.849	4838.53	4135.02
Crum_0157	nitroreductase	113.61	115.195	207.45	104.681
Crum_1708	1,4-alpha-glucan branching enzyme	493.788	642.24	1450.98	553.22
Crum_2386	thiamine biosynthesis protein ThiH	10.5813	11.5155	236.613	9.13196
Crum_2387	thiamine biosynthesis protein ThiH	11.6455	7.99938	247.24	11.1261
Crum_2388	thiazole biosynthesis protein ThiG	8.61826	7.3108	197.533	10.901
Crum_2389	thiamine biosynthesis protein ThiF	6.32845	8.21815	147.332	8.17158
Crum_2748	flagellin	1721.59	1677.01	7239.67	2010.07
Crum_3240	radical SAM domain protein	874.674	929.758	1070.64	897.876
Crum_4031	hypothetical protein	3.08886	3.83533	11.7659	3.08617
Crum_0328	glucose-1-phosphate adenylyltransferase	1047.2	596.917	1761.25	472.515
Crum_0329	glucose-1-phosphate adenylyltransferase	911.785	386.264	1729.5	420.105
Crum_0623	hypothetical protein	8.75432	3.20111	7.25829	3.15135
Crum_0721	radical SAM additional 4Fe4S-binding domain protein	14.6828	1.75278	19.9336	2.1729
Crum_0746	acyl-CoA dehydrogenase	4.043	1.06205	3.33214	1.53245
Crum_1256	hypothetical protein	33.1568	5.15947	45.6106	12.5163
Crum_1561	phenylalanyl-tRNA synthetase subunit beta	420.123	237.487	485.267	258.665
Crum_1748	chemotaxis protein CheC	1201.35	207.308	1340.27	439.279
Crum_1749	chemotaxis protein CheY	1737.33	334.518	2245.28	686.749
Crum_1959	oxaloacetate decarboxylase	4063.62	2727.12	4607.05	2864.3
Crum_2115	2-isopropylmalate synthase	2408.78	1405.06	2599.37	1715.63
Crum_2116	ketol-acid reductoisomerase	3352.62	1431.34	3890.72	1938.06
Crum_2241	NUDIX hydrolase	227.388	198.915	292.677	157.189
Crum_2535	ABC transporter	196.393	134.307	203.774	163.592
Crum_2688	antimicrobial peptide ABC transporter ATPase	358.105	121	603.176	173.679
Crum_2694	glycoside hydrolase	117.468	68.4059	259.927	28.4008
Crum_2696	polyketide biosynthesis enoyl-CoA hydratase, partial	60.6867	29.1313	143.038	12.0095
Crum_2752	flagellar hook-associated protein FlgK	108.4	22.2653	133.391	28.067
Crum_2775	ATP synthase F1 subunit epsilon	1133.24	906.251	2469.37	886.652
Crum_2776	F0F1 ATP synthase subunit beta	1420.99	966.98	2644.67	978.51
Crum_2777	ATP synthase gamma chain	1145.6	564.7	1969.96	702.683
Crum_2778	F0F1 ATP synthase subunit alpha	1517.86	849.044	2417.39	973.971
Crum_2779	ATP synthase subunit delta	1264.2	612.72	2049.62	788.466
Crum_2780	ATP synthase subunit b	1222.95	635.645	2042.84	803.758
Crum_2781	F0F1 ATP synthase subunit C	1227.82	844.895	2146.95	840.162
Crum_2782	ATP synthase F0 subunit C	1131.55	901.341	2131.63	815.442
Crum_2783	ATP synthase F0 subunit A	1324.46	975.132	2598.52	1041.43
Crum_3249	carbamoyl phosphate synthase large subunit	433.56	174.958	463.83	254.464
Crum_3397	acyl-CoA dehydrogenase	4.043	1.06205	3.33214	1.53245
Crum_3479	hypothetical protein	11379.6	3045.77	19402.8	4590.77
Crum_3928	HNH endonuclease domain protein	447.579	74.1844	757.458	135.202
Crum_3929	reverse transcriptase	471.855	96.5609	813.304	123.184
Crum_3930	hypothetical protein	388.557	88.8114	644.245	101.98
Crum_3931	reverse transcriptase	399.118	68.453	727.787	105.945
Crum_3963	leucyl-tRNA synthetase	642.692	189.529	837.348	182.841
Crum_4115	O-acetylhomoserine aminocarboxypropyltransferase/cysteine synthase	220.033	12.8349	313.51	19.2452
Crum_0218	3D domain-containing protein	558.885	482.591	597.557	574.566
Crum_0854	transposase	6.28444	6.17762	5.17015	9.64928
Crum_1025	putative transcriptional regulatory protein DcuR	1.79282	0.0353561	1.66162	0.263378
Crum_1067	hypothetical protein	2.33768	0.572326	0.803095	2.34467
Crum_1435	4-alpha-glucanotransferase	28.5604	16.1053	38.283	82.1878
Crum_1436	4-alpha-glucanotransferase	24.8733	20.0672	27.9487	70.8389
Crum_1806	serine/threonine phosphatase	0.0768725	0.179013	0.114153	0.456743
Crum_2490	transcriptional regulator, partial	11.5898	10.4327	11.5033	15.5896
Crum_4172	transposase, partial	5.79208	2.55744	4.74799	7.74319
Crum_0194	fumarate hydratase	123.882	98.8121	103.094	111.571
Crum_0359	GTP-binding protein EngB	96.8363	85.8393	134.382	93.283
Crum_0495	serine hydroxymethyltransferase	1229.28	1147.6	1509.69	1262.65
Crum_1313	amino acid adenylation domain protein	43.0391	41.7073	46.7013	50.5874
[truncated: 520 more rows]
