# Supplementary material for: Transcriptome and Zymogram Analyses Reveal a Cellobiose-Dose Related Reciprocal Regulatory Effect on Cellulase Synthesis in Cellulosilyticum ruminicola H1
Source: Front Microbiol. 2017 Dec 12;8:2497. doi: 10.3389/fmicb.2017.02497 (PMC5733062; doi:10.3389/fmicb.2017.02497)
Supplement: Supplementary file 2 [file DataSheet2.XLSX]

## Sheet: Substrates
Supplementary Dataset S2. Transcript abundance (RPKM) in different substrates as shown in Figure 2
Gene ID	Annotation	0.5% cellobiose	0.05% cellobiose	2% cellulose	0.5% xylan
Cluster 1
Crum_0023	asparagine synthase	350.218	374.523	319.951	183.081
Crum_0128	bifunctional acetaldehyde-CoA/alcohol dehydrogenase	59.5448	176.143	43.8221	4.72173
Crum_0182	ABC transporter	145.21	119.946	84.3644	28.1277
Crum_0183	sulfonate ABC transporter permease	157.171	119.375	98.3765	26.1234
Crum_0185	carbon monoxide dehydrogenase	76.3952	85.787	49.3216	26.877
Crum_0193	signal peptide peptidase SppA, 36K type	209.61	228.177	192.712	131.896
Crum_0215	thiamine ABC transporter permease	13.8606	25.8378	11.7724	5.73309
Crum_0218	3D domain-containing protein	597.557	560.443	574.566	141.511
Crum_0327	LacI family transcriptional regulator	29.9191	26.6788	19.1533	12.9575
Crum_0469	xylose isomerase domain-containing protein TIM barrel	6.81945	8.2114	3.86887	1.45306
Crum_0563	glutaminyl-tRNA synthetase	433.996	609.45	420.338	241.218
Crum_0654	ornithine acetyltransferase	59.0531	63.6723	77.0236	18.4625
Crum_0655	acetylglutamate kinase	174.956	157.473	298.971	41.1458
Crum_0656	acetylornithine aminotransferase	433.94	399.995	820.13	75.8765
Crum_0713	transposase IS4 family protein	10.4217	10.2271	16.1368	2.69492
Crum_0764	hypothetical protein, partial	32.5394	15.0057	45.8483	4.45349
Crum_0790	2-amino-4-hydroxy-6-hydroxymethyldihydropteridine pyrophosphokinase	113.802	121.781	92.9834	71.6497
Crum_0806	integrase	0.460148	1.83443	0.718496	0.0751831
Crum_0834	sodium:proton antiporter	204.267	482.354	141.479	24.4255
Crum_0877	ribonucleoside triphosphate reductase	377.946	583.91	208.198	120.136
Crum_0878	ribonucleoside-triphosphate reductase activating protein	344.25	525.466	192.331	82.9681
Crum_1230	rod shape-determining protein MreD	112.022	168.816	93.482	56.657
Crum_1244	electron transport complex, RnfABCDGE type, B subunit	1142.9	1106.82	1419.56	146.581
Crum_1245	electron transport complex RsxE subunit	794.832	518.903	769.184	73.7482
Crum_1246	electron transporter RsxE	812.382	621.566	769.129	102.398
Crum_1247	RnfABCDGE type electron transport complex subunit G	791.602	676.442	774.438	109.298
Crum_1248	NADH:ubiquinone oxidoreductase	650.971	608.211	596.509	87.2126
Crum_1249	electron transporter RnfC	525.652	600.095	523.834	112.382
Crum_1250	histidine kinase	17.8631	8.62246	20.5553	0.995534
Crum_1392	orotate phosphoribosyltransferase	275.605	300.79	572.851	34.4743
Crum_1393	dihydroorotate dehydrogenase family protein	421.291	309.624	855.784	76.1111
Crum_1394	oxidoreductase	439.992	248.225	747.48	57.1137
Crum_1395	carbamoyl phosphate synthase large subunit	482.883	207.367	826.983	44.3523
Crum_1396	carbamoyl phosphate synthase large subunit	431.644	228.248	635.227	43.3735
Crum_1397	carbamoyl phosphate synthase small subunit	255.883	225.523	236.404	31.9666
Crum_1398	orotidine 5&apos;-phosphate decarboxylase	132.998	151.089	133.81	22.1636
Crum_1409	trans-2-enoyl-CoA reductase	224.22	204.021	222.721	91.0484
Crum_1511	peptidase A24A prepilin type IV	1.19013	0.0878505	0.239807	0.0785647
Crum_1522	hypothetical protein	0.192326	0.501437	1.6386	0
Crum_1553	Superoxide dismutase	11.1988	11.2865	7.89285	3.51242
Crum_1637	ferredoxin--nitrite reductase	1.79734	4.009	1.3303	0.564952
Crum_1710	argininosuccinate lyase	2098.07	1380.02	5111.17	413.803
Crum_1711	argininosuccinate synthase	1856.76	1644.45	3168.37	472.347
Crum_1719	transposase IS4 family protein	62.9603	75.5885	50.7966	21.9665
Crum_1722	integrase, partial	12.0996	13.4871	19.2068	4.71775
Crum_1789	flavin reductase domain protein FMN-binding protein	26.6852	42.7773	19.1972	8.41012
Crum_1833	glycyl-tRNA synthetase subunit beta	87.131	65.2759	44.0091	10.5193
Crum_1907	acyl carrier protein	304.891	267.988	252.902	202.828
Crum_2109	acetolactate synthase	934.029	864.62	886.443	427.521
Crum_2110	dihydroxy-acid dehydratase	734.176	630.217	625.417	361
Crum_2113	3-isopropylmalate dehydratase small subunit	680.965	567.113	594.501	363.848
Crum_2114	3-isopropylmalate dehydratase large subunit	498.446	616.388	455.335	350.58
Crum_2115	2-isopropylmalate synthase	2599.37	3265.8	1715.63	1079.32
Crum_2153	S-adenosylmethionine tRNA ribosyltransferase	52.0955	45.9179	51.056	36.3782
Crum_2197	molecular chaperone Hsp33	113.593	89.3886	103.089	61.2146
Crum_2252	hypothetical protein	22.4483	26.5688	23.3187	18.3317
Crum_2281	MULTISPECIES: TetR family transcriptional regulator	23.0997	29.601	23.8708	14.6492
Crum_2325	Sodium:neurotransmitter symporter family protein	49.4414	78.3913	35.738	17.9611
Crum_2483	multidrug ABC transporter ATP-binding protein	18.3009	16.0236	10.352	2.28916
Crum_2563	phosphopantothenoylcysteine decarboxylase	93.8882	94.6014	95.6013	49.5474
Crum_2610	peptide ABC transporter ATP-binding protein	338.404	369.48	327.131	212.403
Crum_2611	polar amino acid ABC transporter, inner membrane subunit	307.634	279.984	281.235	196.849
Crum_2639	N-acetylmannosaminyltransferase	44.7073	52.2479	40.2893	28.7514
Crum_2658	30S ribosomal protein S13	1813.9	2666.37	1640.38	873.483
Crum_2660	translation initiation factor IF-1	1627.54	2041.85	1334.69	601.839
Crum_2662	methionine aminopeptidase	1791.39	2195.29	1554.04	633.818
Crum_2663	adenylate kinase	1565.1	1996.46	1474.25	594.575
Crum_2664	preprotein translocase subunit SecY	1421.57	1795	1294.46	493.002
Crum_2665	50S ribosomal protein L15	1183.08	1709.63	905.331	394.332
Crum_2666	50S ribosomal protein L30	1102.87	1824.26	809.289	436.307
Crum_2667	30S ribosomal protein S5	1562.75	1683.54	1165.7	439.087
Crum_2668	50S ribosomal protein L18	1737.36	1782.3	1305.53	540.388
Crum_2669	50S ribosomal protein L6	1806.37	1572.92	1314.74	492.788
Crum_2670	30S ribosomal protein S8	1798.59	1520.8	1308.67	433.714
Crum_2671	30S ribosomal protein S14	1991.39	1787.81	1497.24	582.19
Crum_2672	50S ribosomal protein L5	1768.69	1204.23	1219.51	386.167
Crum_2673	50S ribosomal protein L24	1663.17	1377.95	1103.52	472.892
Crum_2674	50S ribosomal protein L14	1422.95	1121.18	938.785	367.184
Crum_2675	30S ribosomal protein S17	1518.65	1314.26	1004.87	458.728
Crum_2676	50S ribosomal protein L29	1369.58	1332.58	843.081	417.867
Crum_2677	50S ribosomal protein L16	1575.87	1437.35	981.045	420.421
Crum_2678	30S ribosomal protein S3	1855.59	1602.46	1159.13	429.93
Crum_2679	50S ribosomal protein L22	2009.55	2035.36	1160.97	514.518
Crum_2680	30S ribosomal protein S19	2190.86	2147.98	1245.43	488.687
Crum_2681	50S ribosomal protein L2	2722.13	3010.19	1315.22	556.062
Crum_2682	50S ribosomal protein L23	2510.04	2550.37	1124.07	456.242
Crum_2683	50S ribosomal protein L4	2362.2	2756.76	1023.76	471.146
Crum_2720	DNA-directed RNA polymerase, beta&apos; subunit	1037.1	1069.81	664.263	193.623
Crum_2721	DNA-directed RNA polymerase subunit beta	819.907	740.918	404.166	134.582
Crum_2797	hypothetical protein	8.36833	12.8239	8.91745	5.72392
Crum_2798	isoleucyl-tRNA synthetase	430.787	682.162	218.32	97.0464
Crum_2854	glycosyl transferase 2 family protein	9.96587	13.495	7.79712	4.92745
Crum_2863	hypothetical protein	116.629	95.3495	87.0549	48.0368
Crum_2864	phosphoheptose isomerase	121.674	102.783	91.0215	55.2526
Crum_2868	hypothetical protein	142.455	106.518	97.8337	70.6045
Crum_2921	N-acetyl-gamma-glutamyl-phosphate reductase	162.402	217.964	444.402	41.0967
Crum_3016	molybdate ABC transporter permease	7.72114	4.08494	5.32634	2.91984
Crum_3154	glutamine synthetase	86.4253	123.701	63.2211	42.4941
Crum_3155	response regulator receiver	124.259	173.071	68.2883	38.9658
Crum_3156	diaminopimelate epimerase	137.915	175.027	77.8695	43.1476
Crum_3157	aspartate aminotransferase	182.513	265.459	123.831	57.3764
Crum_3217	polyketide biosynthesis enoyl-CoA hydratase	8.45806	11.5787	7.89533	5.4995
Crum_3249	carbamoyl phosphate synthase large subunit	463.83	269.335	254.464	105.428
Crum_3250	amidophosphoribosyltransferase	387.534	440.177	310.26	192.038
Crum_3256	molybdopterin-binding protein	19.7849	15.4739	9.31124	4.16472
Crum_3309	sodium:proton antiporter	204.267	482.354	141.479	24.4255
Crum_3336	integrase	0.254588	0.643129	0.471117	0
Crum_3352	2-amino-4-hydroxy-6-hydroxymethyldihydropteridine pyrophosphokinase	113.802	121.781	92.9834	71.6497
Crum_3378	hypothetical protein, partial	32.5394	15.0057	45.8483	4.45349
Crum_3408	geranylgeranyl pyrophosphate synthase	26.7879	29.5148	38.7614	13.8989
Crum_3451	hypothetical protein	56.7585	65.2862	74.8073	38.7783
Crum_3650	HNH endonuclease	0.112202	0.103996	0.342389	0
Crum_3934	phosphoribosylamine--glycine ligase	539.538	571.706	316.792	145.925
Crum_3936	amidophosphoribosyltransferase	690.522	475.893	382.069	151.812
Crum_3937	phosphoribosylaminoimidazole-succinocarboxamide synthase	759.085	520.551	398.608	184.388
Crum_3938	N5-carboxyaminoimidazole ribonucleotide mutase	642.086	470.818	329.317	156.395
Crum_3939	phosphoribosylformylglycinamidine synthase	465.155	336.962	280.802	129.177
Crum_3985	DNA helicase	10.8218	12.7099	17.5391	6.27416
Crum_4064	hypothetical protein	0.192326	0.501437	1.6386	0
Crum_4129	geranylgeranyl pyrophosphate synthase	28.0919	31.9131	40.9091	15.0127
Crum_0985	hypothetical protein	1.7709	2.12682	1.9195	1.66201
Crum_2117	acetolactate synthase	435.846	398.645	282.578	281.797
Crum_0201	tryptophan synthase subunit alpha	129.429	286.908	153.648	102.361
Crum_0228	methionyl-tRNA synthetase	118.644	337.239	115.609	63.4656
Crum_0228	methionyl-tRNA synthetase	118.644	337.239	115.609	63.4656
Crum_0320	adenylosuccinate synthetase	354.76	1080.47	288.794	162.153
Crum_0326	UDP-N-acetylmuramate/alanine ligase	147.577	169.063	116.85	119.41
Crum_0332	ribose-phosphate pyrophosphokinase	2073.9	4464.53	1527.47	1131.43
Crum_0343	hypothetical protein	64.1547	139.115	21.3384	40.065
Crum_0377	histidyl-tRNA synthetase	184.203	325.941	111.348	94.3003
Crum_0378	aspartyl-tRNA synthetase	218.2	335.653	121.46	85.8348
Crum_0465	mannitol dehydrogenase	21.9294	24.4054	13.9539	16.3954
Crum_0467	2-deoxy-D-gluconate 3-dehydrogenase	42.634	66.6765	31.2107	28.6682
Crum_0468	5-keto-4-deoxyuronate isomerase	46.77	75.7474	29.1105	24.4189
Crum_0632	GTP cyclohydrolase 1	16.9079	42.3207	20.6391	11.0105
Crum_0633	7-cyano-7-deazaguanine synthase	22.2103	85.876	29.098	11.053
Crum_0634	7-cyano-7-deazaguanine reductase	21.0648	86.3368	25.2716	10.5887
Crum_0635	7-cyano-7-deazaguanine reductase	26.3494	83.445	28.497	9.09444
Crum_0637	methyl-accepting chemotaxis sensory transducer	25.0062	42.5398	9.31417	11.574
Crum_0641	DEAD/DEAH box helicase domain protein	20.3955	43.845	10.8186	10.0345
Crum_0661	glutamyl-tRNA synthetase	169.435	348.368	183.426	167.944
Crum_0695	cell division protein FtsH	24.7577	32.1077	17.9015	13.8549
Crum_0711	fructose-bisphosphate aldolase	3366.84	7177.02	1380.82	1878.82
Crum_0767	peptide transporter	41.2349	103.875	27.0771	27.2946
Crum_0963	peptide chain release factor 1	227.199	392.636	193.344	129.423
Crum_0964	protein-(glutamine-N5) methyltransferase	191.642	222.713	124.252	125.445
Crum_0966	50S ribosomal protein L31	3797.01	11893.5	1943.48	1493.9
Crum_0971	ribosomal-protein-alanine acetyltransferase	16.4079	94.485	14.0446	12.8744
Crum_0973	O-sialoglycoprotein endopeptidase	24.6219	69.153	20.4287	18.3813
Crum_0989	heme ABC transporter ATP-binding protein	164.792	231.166	83.4237	110.649
Crum_0990	ABC-type transporter, integral membrane subunit	190.369	295.234	107.811	119.749
Crum_1152	tRNA delta(2)-isopentenylpyrophosphate transferase	15.2246	34.6311	5.33693	3.93006
Crum_1153	DNA mismatch repair protein MutL	21.8596	36.9263	6.49501	4.42725
Crum_1154	DNA mismatch repair protein MutS	61.3141	122.798	18.4263	12.7391
Crum_1155	radical SAM protein	51.0342	110.773	18.1099	19.5868
Crum_1178	DNA repair protein RecO	25.0615	30.7981	19.6654	17.6696
Crum_1180	GTPase Era	126.076	133.101	85.8123	75.3077
Crum_1202	30S ribosomal protein S20	4353.57	15308	2029.48	2357.58
Crum_1215	RNA-binding protein	125.406	276.066	94.4358	47.2689
Crum_1216	GTPase CgtA	66.6975	181.008	59.1456	35.291
Crum_1217	50S ribosomal protein L27	2285.9	12573.5	1985.7	1893.57
Crum_1219	50S ribosomal protein L21	1906.55	8188.5	1318.14	1305.31
Crum_1222	Fe-S oxidoreductase	87.4621	96.159	83.7376	75.1032
Crum_1282	RNA pseudouridine synthase	20.86	41.8928	12.0851	12.6575
Crum_1283	RNA methyltransferase	17.7495	28.9975	12.6339	12.6653
Crum_1290	tyrosyl-tRNA synthetase	248.297	546.589	76.6148	59.2133
Crum_1305	hypothetical protein, partial	145.073	390.299	47.9311	62.4181
Crum_1306	sodium:dicarboxylate symporter	127.474	335.806	42.1978	75.478
Crum_1331	seryl-tRNA synthetase	204.792	459.192	215.285	93.0457
Crum_1460	peptidase membrane zinc metallopeptidase	192.06	287.105	116.245	66.2387
Crum_1461	methionyl-tRNA formyltransferase	184.77	286.863	127.208	90.1718
Crum_1462	peptide deformylase	103.625	179.701	73.5165	70.7155
Crum_1463	primosomal protein N&apos;	89.1284	106.549	66.0577	51.2462
Crum_1464	DNA-directed RNA polymerase subunit omega	350.035	697.062	325.436	235.657
Crum_1465	guanylate kinase	195.329	314.051	195.369	128.889
Crum_1557	6-phosphofructokinase	152.988	458.669	158.494	60.8195
Crum_1570	6-phosphofructokinase	1162.81	2548.3	928.685	899.359
Crum_1575	asparaginyl-tRNA synthetase	151.237	432.516	117.573	133.736
Crum_1604	radical SAM protein	72.6736	162.191	46.9212	31.0765
Crum_1618	adenine phosphoribosyltransferase	234.536	627.292	192.06	185.731
Crum_1674	polysaccharide biosynthesis protein	30.3461	103.848	19.5046	20.3542
Crum_1693	heme ABC transporter ATP-binding protein	202.283	611.322	117.024	119.29
Crum_1703	valyl-tRNA synthetase	170.907	242.119	88.0591	98.2032
Crum_1720	adenylosuccinate lyase	425.805	885.64	350.136	151.027
Crum_1781	translation initiation factor IF-2	279.877	404.065	189.974	178.922
Crum_1782	ribosome-binding factor A	234.36	467.106	185.074	162.656
Crum_1783	tRNA pseudouridine synthase B	25.0975	48.3364	20.862	10.7954
Crum_1786	30S ribosomal protein S15	2174.47	7927.32	1546.59	1115.82
Crum_1787	polyribonucleotide nucleotidyltransferase	348.582	772.543	284.074	169.605
Crum_1807	aminopeptidase	139.517	216.352	55.3189	94.2961
Crum_1808	peptidylprolyl isomerase	335.877	560.345	126.194	197.7
Crum_1809	membrane dipeptidase family protein	343.045	663.362	113.009	157.817
Crum_1813	DNA topoisomerase	11.962	30.9466	11.6984	11.7804
Crum_1874	GTP-binding protein YchF	211.845	679.287	88.3876	118.962
Crum_1897	DNA topoisomerase I	91.0816	260.947	65.1401	79.5568
Crum_1905	50S ribosomal protein L32	3234.83	7123.72	2186.09	1613.43
Crum_1911	helix-turn-helix protein YlxM/p13 family protein	295.52	431.534	277.857	218.155
Crum_1912	signal recognition particle protein	303.077	460.012	255.923	207.571
Crum_1913	30S ribosomal protein S16	2451.29	11164.6	1741.26	887.655
Crum_1914	hypothetical protein	2369.81	10900.7	1752.89	973.858
Crum_1916	tRNA (guanine-N(1)-)-methyltransferase	66.899	188.074	77.4031	53.7425
Crum_1917	50S ribosomal protein L19	1630.05	9124.98	795.377	1065.77
Crum_1929	hypothetical protein	94.995	178.753	54.4086	56.8494
Crum_1930	glycerol-3-phosphate dehydrogenase	126.074	269.452	92.7719	85.8258
Crum_1931	stage IV sporulation protein A	1.43519	2.25045	0.674805	0.989496
Crum_1942	ABC transporter permease	27.6745	70.9889	25.8023	12.2243
Crum_1955	Propionyl-CoA carboxylase	2442.93	2757.99	1311.27	1641.7
Crum_1963	4-hydroxy-3-methylbut-2-enyl diphosphate reductase	78.9797	157.145	43.8771	56.769
Crum_1964	chemotaxis protein CheR	76.5733	138.191	41.9257	40.5762
Crum_1979	glutamate dehydrogenase	1806.1	4030.91	749.738	895.702
Crum_1988	group 1 glycosyl transferase	151.154	250.414	135.799	106.116
Crum_1989	group 1 glycosyl transferase	126.432	163.969	98.7477	94.4315
Crum_1997	glutamine synthetase	433.633	850.965	448.057	391.865
Crum_2030	hypothetical protein, partial	8.39891	12.7837	6.51193	7.55547
Crum_2054	histidinol dehydrogenase	184.98	234.905	136.66	140.278
Crum_2055	histidinol-phosphate aminotransferase	130.882	142.936	94.7163	94.721
Crum_2097	glyceraldehyde-3-phosphate dehydrogenase	16446.9	25113.9	5226.37	8458.15
Crum_2099	Na/Pi cotransporter	126.419	277.724	41.8588	55.8947
Crum_2116	ketol-acid reductoisomerase	3890.72	4403.2	1938.06	1433.47
Crum_2122	GTP-binding protein	74.9284	233.546	46.2474	27.2551
Crum_2125	ferredoxin	1320.43	2233.12	921.053	954.812
Crum_2170	spermidine/putrescine ABC transporter substrate-binding protein	43.3504	104.914	37.2522	30.4207
Crum_2171	spermidine/putrescine ABC transporter permease	42.8698	71.6735	34.7985	25.5122
Crum_2172	ABC transporter permease	50.8385	79.412	38.9535	29.7096
Crum_2173	spermidine/putrescine ABC transporter ATP-binding protein	44.1153	69.1206	32.2773	29.0467
Crum_2174	Cro/Cl family transcriptional regulator	29.931	48.5654	18.3378	16.9635
Crum_2183	50S ribosomal protein L20	1468.55	7045.59	486.473	584.414
Crum_2184	50S ribosomal protein L35	1148.44	5351.73	318.354	432.318
Crum_2346	membrane protein	19.7458	37.7135	14.3805	10.5509
Crum_2365	multidrug transporter MatE	25.1656	49.7597	21.0422	15.5683
Crum_2415	MATE efflux family protein	29.5975	63.0593	31.35	17.6664
Crum_2559	lysyl-tRNA synthetase	361.872	820.979	399.315	211.088
Crum_2597	precorrin-2 C20-methyltransferase	36.9934	93.1804	41.6579	34.0949
Crum_2648	30S ribosomal protein S9	2265.2	8692.78	1428.03	1444.54
Crum_2649	50S ribosomal protein L13	1549.13	6686.68	887.78	1225.7
Crum_2654	50S ribosomal protein L17	2167.41	6564.35	1931.63	1648.66
Crum_2655	DNA-directed RNA polymerase subunit alpha	2161.48	3961.1	1742.21	1061.23
Crum_2656	30S ribosomal protein S4	2420.22	4266.63	2323.88	1215.35
Crum_2657	30S ribosomal protein S11	2290.92	4352.22	2114.69	1204.64
Crum_2684	50S ribosomal protein L3	2107.2	3990.08	914.774	547.725
Crum_2685	30S ribosomal protein S10	1724.49	4701.48	802.875	571.647
Crum_2713	elongation factor Tu	12759.1	23793.5	9332.31	10054.5
Crum_2714	elongation factor P	4357.76	6040.1	2825.06	2547.14
Crum_2715	30S ribosomal protein S7	3231.98	5643.22	1944.89	2476.75
Crum_2716	30S ribosomal protein S12	3659.75	6736.46	2123.79	2746.5
Crum_2717	50S ribosomal protein L7/L12	3208.77	6203.22	1729.12	2531.43
Crum_2722	50S ribosomal protein L7/L12	115.711	1929.09	26.7756	53.8715
Crum_2723	50S ribosomal protein L10	75.8888	1240.25	13.8348	24.5527
Crum_2727	50S ribosomal protein L7/L12	2623.3	11453.3	807.443	1705.57
Crum_2728	50S ribosomal protein L10	2045.61	8115.47	525.406	1082.99
Crum_2735	50S ribosomal protein L1	3117.47	8105.34	3229.32	2811.24
Crum_2736	50S ribosomal protein L11	2508.04	6211.44	2613.82	2439.99
Crum_2737	NusG antitermination factor	2535.24	6335.78	2467.44	2192.69
Crum_2738	preprotein translocase subunit SecE	2690.61	8137.78	2495.13	2881.12
Crum_2816	hydratase	770.619	1174.44	648.175	600.136
Crum_2853	dtdp-4-dehydrorhamnose reductase	57.7888	124.387	52.3921	45.88
Crum_2917	1-phosphofructokinase	87.2142	116.255	47.1306	34.9206
Crum_2918	PTS fructose transporter subunit IIC	87.5813	153.306	50.9123	28.928
Crum_2939	iron-chelate-transporting ATPase	27.3662	120.539	40.3845	18.4542
Crum_2940	ABC-type transporter, integral membrane subunit	23.4706	85.3463	25.1163	16.9028
Crum_2954	RNA pseudouridine synthase	6.65086	12.5772	4.63933	5.34469
Crum_3022	isocitrate dehydrogenase	582.424	1205.07	282.88	242.506
Crum_3159	sodium:alanine symporter	41.2528	111.699	26.9541	12.4112
Crum_3188	DNA polymerase III subunit beta	182.399	273.007	108.903	107.789
Crum_3260	molybdenum cofactor biosynthesis protein B	25.6378	44.4628	10.564	8.23789
Crum_3275	hypothetical protein	42.1561	24.0252	61.3814	56.4816
Crum_3472	thiamine biosynthesis protein ThiI	171.777	327.798	205.844	168.808
Crum_3492	MULTISPECIES: hypothetical protein	11.5155	18.1564	9.39271	9.66583
Crum_3540	RNA methyltransferase	69.5102	121.616	72.3573	51.2381
Crum_3546	integral membrane sensor signal transduction histidine kinase	38.8787	48.5461	21.6637	25.1628
Crum_3586	aspartate-semialdehyde dehydrogenase	30.4762	123.745	27.9778	30.0737
Crum_3709	formate--tetrahydrofolate ligase	253.492	340.304	105.638	149.556
Crum_3710	formate--tetrahydrofolate ligase	270.985	384.719	116.788	163.515
Crum_3711	bifunctional 5,10-methylene-tetrahydrofolate dehydrogenase	194.951	358.801	87.6221	143.736
Crum_3712	ribosomal protein S12 methylthiotransferase	232.757	458.857	94.5848	148.74
Crum_3713	CDP-diacylglycerol--glycerol-3-phosphate 3-phosphatidyltransferase	227.344	460.404	93.2694	114.313
Crum_3721	aspartyl-tRNA amidotransferase subunit B	2003.17	6898.97	1632.6	1824.83
Crum_3772	type 12 methyltransferase	6.29214	8.88586	3.45961	2.30958
Crum_3821	ATP-binding protein	113.635	856.964	110.091	63.1443
Crum_3924	integrase family protein	61.322	74.6684	28.3849	37.7746
Crum_4080	ATP-dependent DNA helicase PcrA	43.5975	66.4428	39.5895	32.3627
Crum_4159	GMP synthase	291.926	622.35	107.511	74.9444
Crum_4160	inosine 5&apos;-monophosphate dehydrogenase	120.279	299.374	37.3095	38.4416
Crum_4180	peptide chain release factor 3	87.3391	208.836	63.7347	47.002
Crum_4181	transposase	5.86303	17.9916	4.60123	2.29598
Crum_4182	hypothetical protein HMPREF9628_00501	18.2366	66.3899	15.8524	8.26271
Crum_0110	esterase, partial	54.2227	134.89	78.7035	77.2718
Crum_0122	sodium:proton antiporter	1.82773	5.62817	3.35084	1.9756
Crum_0200	tRNA (guanine-N(7)-)-methyltransferase	26.5023	88.238	30.9741	28.2378
Crum_0205	anthranilate phosphoribosyltransferase	79.808	121.273	97.0913	72.8109
Crum_0311	acetyltransferase	6.38067	11.4552	6.52462	3.65488
Crum_0436	phospho-2-dehydro-3-deoxyheptonate aldolase	223.748	1069.86	352.672	227.829
Crum_0445	ferrous iron transport protein B	51.8887	80.6162	60.9846	58.7321
Crum_0578	single-stranded-DNA-specific exonuclease RecJ	10.5891	27.6193	13.316	12.8813
Crum_0803	multidrug transporter MatE	14.3125	45.6249	20.5566	15.0988
Crum_0993	hypothetical protein	17.3169	63.0128	20.2785	23.8311
Crum_1043	carboxynorspermidine decarboxylase	39.891	135.982	60.8184	42.0291
Crum_1046	arginine decarboxylase	20.4582	47.3799	26.5941	21.4943
Crum_1198	oxygen-independent coproporphyrinogen III oxidase	24.7191	60.6742	29.0004	28.7297
Crum_1518	endoxylanase, partial	22.9186	36.1234	24.6135	20.2388
Crum_1607	amidohydrolase	13.4958	39.2439	15.1553	14.6747
Crum_1638	ferredoxin-nitrite reductase	2.07868	4.3485	2.45629	1.1441
Crum_1641	molybdopterin oxidoreductase	55.743	71.831	60.5032	56.6511
Crum_1678	hypoxanthine phosphoribosyltransferase	27.441	54.6659	27.9445	28.062
Crum_1685	prolyl-tRNA synthetase	87.7208	182.637	117.779	100.284
Crum_1821	cell cycle protein	22.4279	40.8587	21.8966	20.8732
Crum_1915	16S rRNA-processing protein RimM	47.9382	134.408	52.3871	64.4622
Crum_2028	RNA methyltransferase	46.3045	104.331	62.3055	56.099
Crum_2031	amino acid ABC transporter permease	8.88966	15.8169	10.8767	5.95959
Crum_2061	asparaginase	3.21856	9.31075	4.44303	3.41159
Crum_2301	isochorismatase hydrolase	27.1378	68.7893	30.5156	28.8664
Crum_2302	isochorismatase hydrolase	28.0931	53.0974	27.3285	28.552
Crum_2347	heavy metal transport/detoxification protein	23.2139	53.5285	24.0447	26.3456
Crum_2416	MATE efflux family protein	18.2713	34.6462	20.6473	18.5423
Crum_2588	cobalamin synthase	6.76144	15.5626	7.82679	6.36616
Crum_2592	glutamate-1-semialdehyde 2,1-aminomutase	15.738	38.2729	20.5352	18.1531
Crum_3175	arginyl-tRNA synthetase	94.5862	294.555	141.645	113.553
Crum_3339	multidrug transporter MatE	14.3125	45.6249	20.5641	15.0988
Crum_3614	cysteine synthase	3.12029	7.31042	3.0075	3.14669
Crum_3871	DMT superfamily permease	14.781	67.2946	20.5487	19.4958
Crum_0533	elongation factor G	1.50875	3.47988	1.98144	1.78915
Crum_0543	peroxiredoxin	1.29376	6.61009	2.20776	1.4234
Crum_0872	peptidase S8 and S53 subtilisin kexin sedolisin	3.72059	6.28293	4.39	4.63607
Crum_1286	peptidase M14 carboxypeptidase A	8.83485	12.5807	8.02665	8.19784
Crum_1811	hypothetical protein, partial	0.961913	2.89333	0.776564	1.02808
Crum_2043	transposase	0.699832	2.23348	0.833789	0.872464
Crum_2424	spore protein	0.414677	2.0659	1.02563	0.579816
Crum_0466	altronate hydrolase	26.8054	24.8283	16.0473	14.3812
Crum_0906	adenine permease	487.768	601.754	233.109	152.165
Crum_1561	phenylalanyl-tRNA synthetase subunit beta	485.267	369.804	258.665	156.881
Crum_1906	phosphate acyltransferase	328.617	310.96	244.95	223.181
Crum_1957	biotin/lipoyl attachment domain-containing protein	3936	3030.32	1878.15	1660.13
Crum_1958	glutaconyl-CoA decarboxylase subunit beta	4276.49	3253.36	2232.71	1656.18
Crum_1959	oxaloacetate decarboxylase	4607.05	3642.22	2864.3	1847.53
Crum_2048	permease family protein	17.994	22.9656	3.53933	1.63475
Crum_2291	MarR family transcriptional regulator	703.158	564.847	305.17	247.729
Crum_2292	3-hydroxyacyl-ACP dehydratase	795.522	562.689	307.871	258.707
Crum_2861	hypothetical protein	66.9455	53.0982	31.0466	20.4906
Crum_3258	molybdenum cofactor biosynthesis protein MoeA	25.712	20.0622	10.4807	7.17803
Crum_3935	phosphoribosylformylglycinamidine cyclo-ligase	314.991	376.069	154.163	106.175
Crum_4162	UDP pyrophosphate phosphatase	159.777	79.7386	58.7703	29.081
Crum_0057	Alpha-L-fucosidase	24.9619	26.5877	10.8935	12.6047
Crum_0721	radical SAM additional 4Fe4S-binding domain protein	19.9336	13.8946	2.1729	3.15432
Crum_0728	histidine kinase	8.95666	5.74577	1.78135	3.40039
Crum_1035	membrane protein	22.6974	30.1466	8.99856	11.6322
Crum_1047	2-isopropylmalate synthase, partial	360.525	266.813	55.6309	72.712
Crum_1560	phenylalanyl-tRNA synthetase subunit alpha	299.565	296.819	118.428	124.159
Crum_1749	chemotaxis protein CheY	2245.28	1891.88	686.749	766.812
Crum_1902	phosphotransacetylase	1700.4	1381.21	892.692	1002.07
Crum_1903	acetate kinase	1883.69	1720.06	1063.03	839.529
Crum_1980	metal dependent phosphohydrolase	234.463	265.968	108.844	135.74
Crum_1981	metal dependent phosphohydrolase	271.895	286.667	122.316	129.813
Crum_1982	ferredoxin-NADP(+) reductase subunit alpha	401.721	467.994	159.219	227.235
Crum_1983	ferredoxin-NADP(+) reductase subunit alpha	477.331	551.792	177.317	259.563
Crum_1984	dihydropyrimidine dehydrogenase	539.653	654.07	211.849	244.8
Crum_2094	phosphoglyceromutase	3003.73	2821.59	1667.39	2131.13
Crum_2095	triosephosphate isomerase	2636.35	2525.31	1449.52	1977.69
Crum_2096	phosphoglycerate kinase	3337.71	3021.97	1863.82	2061.78
Crum_2259	ABC transporter	101.966	79.0277	19.9247	35.0948
Crum_2786	UDP-N-acetylglucosamine 2-epimerase	580.126	624.218	189.362	319.206
Crum_2862	D,D-heptose 1,7-bisphosphate phosphatase	71.0576	64.6427	39.7977	42.2728
Crum_2884	UDP-phosphate glucose phosphotransferase	56.3349	56.4631	17.6638	20.0628
Crum_2937	aldehyde-alcohol dehydrogenase, partial	13545.2	10829	3866.28	7159.88
Crum_2950	peptidase U32	31.869	35.9347	7.75481	12.0809
Crum_3259	MULTISPECIES: MOSC domain protein	20.6886	27.8859	5.89234	6.87618
Crum_3427	cellulose-binding family II	29.5661	33.998	6.06165	11.9358
Crum_3514	aminotransferase	173.332	209.061	20.5143	41.5908
Crum_3680	gh18 chitinase-like domain, partial	2.38262	2.51276	1.23663	1.16919
Crum_3708	DNA translocase FtsK	231.57	195.254	110.968	144.566
Crum_3719	alanyl-tRNA synthetase	304.326	277.549	172.696	207.498
Crum_3963	leucyl-tRNA synthetase	837.348	687.601	182.841	199.603
Crum_4120	signal transduction histidine kinase, LytS	260.105	176.152	5.6512	52.4873
Crum_4121	iron ABC transporter permease	1445.49	1031.94	15.1895	105.212
Crum_4122	peptide ABC transporter substrate-binding protein	1256.3	853.627	12.1207	125.071
Crum_4147	cellulose-binding family II	29.5661	33.998	6.06165	11.9358
Crum_0519	N-acetylglucosamine-6-phosphate deacetylase	17.5863	7.15789	10.5158	7.41797
Crum_0748	2-dehydropantoate 2-reductase	3.4461	0.811743	1.5741	1.21336
Crum_0750	hypothetical protein	5.33059	1.13173	1.62695	1.59087
Crum_0776	GntR family transcriptional regulator	118.983	27.5097	61.3207	47.1399
Crum_0777	cysteine synthase	30.9613	1.10668	0.986868	0.737265
Crum_0778	Serine O-acetyltransferase	31.9645	1.85331	0.689299	1.10714
Crum_0781	threonyl-tRNA synthetase	39.9421	4.31393	2.67813	2.75237
Crum_1514	type II secretion system F domain	8.52644	0.668941	2.25821	1.12669
Crum_1515	MULTISPECIES: twitching motility protein PilT	8.97282	0.67814	1.96929	1.4396
Crum_1661	ATP-binding region ATPase domain-containing protein	82.079	35.8689	26.3366	41.4366
Crum_1708	1,4-alpha-glucan branching enzyme	1450.98	203.097	553.22	314.652
Crum_1742	flagellar hook-basal body protein	1418.92	465.546	535.131	562.766
Crum_1744	flagellar motor protein MotP	1251.43	396.622	460.641	458.64
Crum_1745	OmpA/MotB domain-containing protein	987.265	315.075	350.389	384.798
Crum_2108	ADP-ribosylation/crystallin J1	4.68277	1.97792	2.17207	2.4155
Crum_2241	NUDIX hydrolase	292.677	111.749	157.189	135.904
Crum_2295	3-ketoacyl-ACP reductase	507.455	241.013	268.229	262.456
Crum_2367	glycogen synthase	339.875	78.2055	151.198	121.553
Crum_2567	cell division protein FtsH	551.524	352.167	353.496	358.385
Crum_2694	glycoside hydrolase	259.927	29.2392	28.4008	64.2332
Crum_2699	hypothetical protein	520.919	15.8328	25.2682	79.0565
Crum_2701	polyketide synthase, partial	501.974	15.7532	22.1556	61.0717
Crum_2702	polyketide synthase, partial	513.333	18.3901	25.3697	79.1418
Crum_2748	flagellin	7239.67	997.797	2010.07	1306.45
Crum_2749	carbon storage regulator	43.9593	19.0112	25.3305	20.7844
Crum_2775	ATP synthase F1 subunit epsilon	2469.37	875.043	886.652	882.698
Crum_2776	F0F1 ATP synthase subunit beta	2644.67	869.997	978.51	995.124
Crum_2777	ATP synthase gamma chain	1969.96	561.538	702.683	808.541
Crum_2778	F0F1 ATP synthase subunit alpha	2417.39	713.787	973.971	1040.08
Crum_2779	ATP synthase subunit delta	2049.62	543.787	788.466	913.597
Crum_2780	ATP synthase subunit b	2042.84	559.879	803.758	935.835
Crum_2781	F0F1 ATP synthase subunit C	2146.95	657.58	840.162	955.558
Crum_2782	ATP synthase F0 subunit C	2131.63	713.207	815.442	930.564
Crum_2783	ATP synthase F0 subunit A	2598.52	750.112	1041.43	1017.74
Crum_2869	spore coat protein	172.047	121.174	124.801	122.906
Crum_2983	hypothetical protein	160.476	47.3225	66.6445	51.699
Crum_2984	hypothetical protein	148.52	41.5421	66.8975	59.7225
Crum_2985	hypothetical protein	148.283	67.1429	85.1931	74.8684
Crum_3128	hypothetical protein	172.988	12.0014	7.6353	28.6739
Crum_3131	acyl-CoA dehydrogenase	295.115	21.1066	22.3028	56.5254
Crum_3134	3-hydroxybutyryl-CoA dehydrogenase	301.116	33.7315	23.2583	45.624
Crum_3205	hypothetical protein V529_06630	20.0628	2.4468	1.75186	6.19188
Crum_3220	MULTISPECIES: hypothetical protein	55.5531	8.31987	8.36947	12.7775
Crum_3221	MULTISPECIES: 3-hydroxy-3-methylglutaryl-ACP synthase	61.7903	11.7272	10.6684	14.0034
Crum_3361	threonyl-tRNA synthetase	39.9421	4.31393	2.67813	2.75237
Crum_3364	Serine O-acetyltransferase	31.9645	1.85331	0.689299	1.10714
Crum_3365	cysteine synthase	30.9613	1.10668	0.973733	0.737265
Crum_3366	GntR family transcriptional regulator	116.21	26.4688	60.6773	45.9969
Crum_3393	hypothetical protein	4.62858	1.07096	1.43681	1.95306
Crum_3395	2-dehydropantoate 2-reductase	3.4461	0.811743	1.5741	1.21336
Crum_3441	amino acid adenylation domain-containing protein	49.6238	11.4956	11.072	15.1279
Crum_3763	phosphomethylpyrimidine kinase	71.2077	43.146	44.5998	48.0396
Crum_0725	bacitracin ABC transporter ATP-binding protein	9.07934	4.45084	0.855699	1.40113
Crum_1182	7TM receptor with intracellular metal dependent phosphohydrolase	108.518	87.0511	80.6428	77.2606
Crum_1254	MULTISPECIES: peptide transporter	72.8276	26.5226	12.1432	18.8504
Crum_1662	transposase IS4 family protein	189.521	57.896	42.2727	26.4622
Crum_1748	chemotaxis protein CheC	1340.27	886.804	439.279	627.58
Crum_2293	3-oxoacyl-ACP synthase	582.387	383.063	260.73	243.137
Crum_2386	thiamine biosynthesis protein ThiH	236.613	40.0854	9.13196	11.2318
Crum_2387	thiamine biosynthesis protein ThiH	247.24	31.3034	11.1261	8.28962
Crum_2388	thiazole biosynthesis protein ThiG	197.533	27.8909	10.901	5.91283
Crum_2389	thiamine biosynthesis protein ThiF	147.332	19.7706	8.17158	6.25609
Crum_2566	biotin-(acetyl-CoA carboxylase) ligase	19.1582	10.0433	9.04136	7.58845
Crum_2688	antimicrobial peptide ABC transporter ATPase	603.176	245.334	173.679	155.827
Crum_2947	hypothetical protein	15.3895	8.91634	2.10712	3.91662
Crum_3392	hypothetical protein	5.04811	1.04214	1.36466	1.0236
Crum_3843	GTPase subunit of restriction endonuclease	9.26365	6.52141	5.52604	6.23096
Crum_3555	transposase, IS116/IS110/IS902 family	2.13992	1.81505	3.09257	2.8018
Crum_3988	transposase, IS116/IS110/IS902 family	2.13992	1.81505	3.09257	2.8018
Crum_0521	PTS glucose transporter subunit IIBC	13.3928	2.75059	10.5839	5.44696
Crum_0740	transposase	0.270051	0	5.68334	0.202966
Crum_3403	transposase	0.270051	0	5.68334	0.202966
Crum_1024	chemotaxis protein CheY	1.32653	0.480989	0.0941954	0.171086
Crum_1361	taurine ABC transporter ATP-binding protein	0.140181	0.0586051	0.263521	0
Crum_2034	transposase, partial	0.313012	0.126661	1.76715	0
Crum_1627	stage V sporulation protein AD	1.21514	1.31794	1.55116	0.535197
Crum_2766	stage III sporulation protein D	0.113998	0.200484	0.54472	0
Crum_3245	transposase, partial	4.96695	0.54358	11.5881	0.259942
Crum_0083	pyruvate ferredoxin/flavodoxin oxidoreductase	4.4398	1.38352	2.47644	1.6486
Crum_0124	TetR family transcriptional regulator	11.4598	6.38046	6.58693	4.22446
Crum_0495	serine hydroxymethyltransferase	1509.69	1246.54	1262.65	1057.23
Crum_0503	pyruvate phosphate dikinase	23.404	11.5065	22.1173	10.7967
Crum_0504	gramicidin synthetase	24.5298	11.8318	13.6244	5.88463
Crum_0506	hypothetical protein	46.6612	14.4963	22.2236	7.36944
Crum_0508	amino acid adenylation domain protein	62.632	10.7367	22.0432	8.70763
Crum_0616	phosphonate ABC transporter ATP-binding protein	216.661	48.3167	82.3292	38.8214
Crum_0617	phosphonate ABC transporter permease	249.074	46.6446	89.7925	38.1102
Crum_0618	phosphonate ABC transporter permease	323.641	64.1898	122.662	40.7932
Crum_0623	hypothetical protein	7.25829	2.39109	3.15135	0.72756
Crum_0753	acyl-CoA dehydrogenase	7.89378	5.12071	3.9398	2.93294
Crum_0761	ABC transporter	22.671	8.7231	23.9801	5.17328
Crum_0762	MULTISPECIES: ABC transporter	30.3552	14.744	32.5346	6.56395
Crum_0997	nicotinate-nucleotide pyrophosphorylase	613.392	42.1986	573.836	26.3223
Crum_0998	L-aspartate oxidase	437.086	5.54956	303.924	8.36833
Crum_1256	hypothetical protein	45.6106	7.2567	12.5163	4.01562
Crum_1292	diguanylate cyclase	103.503	38.843	52.7245	30.5897
Crum_1519	ATPase AAA	12.9688	9.90579	14.2649	8.83484
Crum_1658	membrane protein	11.9362	8.63824	13.6454	7.67756
Crum_1706	calcium-translocating P-type ATPase	1.13625	0.723911	1.02401	0.653613
Crum_1843	hypothetical protein	115.531	29.3277	45.3566	22.8531
Crum_1844	hypothetical protein	141.696	34.0198	47.1136	20.9265
Crum_1846	hypothetical protein	6.4576	2.71452	5.3542	2.2987
Crum_2112	3-isopropylmalate dehydrogenase	674.06	472.663	633.343	326.459
Crum_2763	flagellar hook-basal body protein	118.534	98.8993	134.559	74.5993
Crum_2849	dTDP-4-dehydrorhamnose 3,5-epimerase	103.518	81.3524	93.0632	72.5917
Crum_2865	dehydrogenase	128.129	67.3926	94.2005	40.7887
Crum_2866	glycosyl transferase family 2	194.803	86.7079	127.131	69.9768
Crum_2867	ABC transporter	121.592	73.0977	84.0252	68.6174
Crum_3015	ABC transporter	11.2767	5.14581	7.07448	4.3099
Crum_3017	molybdenum ABC transporter substrate-binding protein	12.2592	7.51091	9.71244	4.86532
Crum_3380	MULTISPECIES: ABC transporter	30.3552	14.744	32.5346	6.56395
Crum_3381	ABC transporter	22.671	8.7231	23.9801	5.17328
Crum_3389	acyl-CoA dehydrogenase	7.89378	5.12071	3.9398	2.93294
Crum_0096	formate acetyltransferase	6944.48	2922.51	6943	1772.28
Crum_0836	hypothetical protein HMPREF9469_06058	2.811	0.535203	3.31756	0.480338
Crum_1027	esterase, partial	1.26141	0.53848	2.37931	0.445342
Crum_1973	formate acetyltransferase	1029.26	307.975	1079.04	361.583
Crum_2645	endonuclease IV	95.5377	55.265	76.5071	43.5657
Crum_3307	hypothetical protein HMPREF9469_06058	2.811	0.535203	3.31756	0.480338
Crum_3777	hypothetical protein	0.855894	0.305239	2.51596	0.386589
Crum_2646	short-chain dehydrogenase	103.517	64.8218	67.8199	31.4835
Crum_4012	pyruvate ferredoxin/flavodoxin oxidoreductase	10.868	6.21898	9.40024	1.70139
Crum_4013	pyruvate ferredoxin/flavodoxin oxidoreductase	12.3785	5.59276	7.86892	2.46294
Crum_4074	reverse rubrerythrin-1	4838.53	5265.33	4135.02	1888
Crum_0043	stage V sporulation protein AF	0.828953	0.436937	5.05689	0.0582454
Crum_0049	hypothetical protein	1.30724	2.75423	1.96364	0.665369
Crum_0765	aldehyde dehydrogenase	2.73971	4.38956	4.03462	0.209863
Crum_0895	transposase	1.90337	2.57657	3.42194	0.923997
Crum_0959	zinc permease	0.417115	0.589667	1.06544	0.257178
Crum_1497	stage III sporulation protein AA	0.220282	0.0776309	0.718122	0.0551723
Crum_2152	hypothetical protein	0.876338	0.573379	2.65454	0.329882
Crum_2280	transposase, partial	1.1054	0.295656	2.21151	0.154938
Crum_3110	dihydropyrimidine dehydrogenase subunit A	2.75197	3.61461	3.23505	0.267245
Crum_3411	NADH dehydrogenase	1.2003	1.7277	2.98568	0.109046
Crum_3736	glycogen debranching protein	0.320164	0.911371	3.16085	0.665282
Crum_4072	phosphoenolpyruvate-protein phosphotransferase	35.5958	48.3082	53.2997	9.05583
Crum_4073	phosphotransferase system, phosphocarrier protein HPr	46.6725	46.5824	52.6332	8.54504
Crum_4132	NADH dehydrogenase	1.2003	1.7277	2.98568	0.109046
Cluster 2
Crum_0391	ABC-type transporter, integral membrane subunit	0.198461	0.21587	0.520042	0.184217
Crum_2910	spore germination protein	0.114615	0.129587	0.471901	0.182975
Crum_0538	hypothetical protein, partial	0.291321	0.712755	0.646737	0.131127
Crum_3040	arabinan endo-1,5-alpha-L-arabinosidase	0.124281	0.651955	2.28294	0.443418
Crum_3948	metallo-beta-lactamase	0.12983	0.0548996	0.486992	0.150658
Crum_0411	nickel transporter permease NikC	8.97641	15.2369	26.6865	11.4033
Crum_0412	diguanylate phosphodiesterase	15.1548	28.6069	45.4275	19.4444
Crum_0413	ABC-type dipeptide/oligopeptide/nickel transport system, ATPase component	17.7176	37.1598	56.5106	19.1983
Crum_0414	peptide ABC transporter ATP-binding protein	18.4063	39.3898	57.7776	18.1467
Crum_1072	sugar ABC transporter permease	0.558979	0.749534	2.84862	0.318582
Crum_2963	glucosidase, partial	2.5992	4.89064	9.24673	3.57156
Crum_3735	glycogen debranching protein	0.330956	0.593837	3.08233	0.242807
Crum_3819	oxidoreductase	0.0208922	0.38116	0.238996	0
Crum_3836	SAM-dependent methyltransferase	0.741748	2.61474	5.1173	1.50642
Crum_3910	bactoprenol glucosyl transferase	0.909954	1.00154	8.2797	0.551887
Crum_0341	transcriptional regulator, Crp/Fnr family	0.110488	0.0951766	0.194651	0.430792
Crum_0855	transposase	4.77101	3.96771	8.4101	7.81084
Crum_1212	transposase IS4 family protein	0.5513	0.393232	1.35605	0.538194
Crum_2221	UDP-N-acetylglucosamine 2-epimerase,UDP-N-acetylglucosamine 2-epimerase,UDP-N-acetylglucosamine 2-epimerase,UDP-N-acetylglucosamine 2-epimerase,UDP-N-acetylglucosamine 2-epimerase	1.19356	1.73498	2.9476	2.08562
Crum_0668	RNA polymerase subunit sigma	1.88218	0.998731	1.35485	1.27132
Crum_3862	glucuronidase, partial	0.257014	0.452837	2.82702	0.261822
Crum_0266	putative iron(3+)-hydroxamate import system permease protein FhuB	0.258116	0.462888	0.844773	0.501604
Crum_0393	iron ABC transporter ATP-binding protein	0.261557	0.255129	0.76104	0.252546
Crum_1211	transposase IS4 family protein	0.355077	0.309665	0.605852	0.326795
Crum_0019	CTP synthase	56.9966	171.127	149.323	49.4125
Crum_0105	aminopeptidase A	6.44488	15.2464	29.438	5.11886
Crum_0274	glycosyl hydrolase family 4, partial	2.53011	4.66521	4.33949	2.34369
Crum_0319	pyrophosphatase	10.5162	26.8795	19.8132	5.18712
Crum_0429	pyrroline-5-carboxylate reductase	184.272	208.818	212.087	174.876
Crum_0574	sodium:glutamate symporter	6.67804	12.7324	16.584	4.01819
Crum_0809	cytochrome C2	179.287	380.924	847.484	130.345
Crum_0880	membrane protein	1.38595	4.08206	3.73538	1.56212
Crum_0982	homoserine dehydrogenase	162.527	303.798	418.162	126.575
Crum_1028	sodium:calcium symporter	45.3696	94.466	71.631	44.1296
Crum_1045	spermidine synthase	39.7933	70.7992	56.1745	35.439
Crum_1068	cation diffusion facilitator family transporter	0.706163	1.96343	3.83261	0.51324
Crum_1242	septum formation protein Maf	43.4684	69.2708	61.8938	44.6659
Crum_1338	beta-glucosidase/6-phospho-beta-glucosidase/beta-galactosidase, partial	469.583	648.872	641.353	443.249
Crum_1405	inosine-5-monophosphate dehydrogenase	57.0043	172.285	142.755	37.0946
Crum_1454	ribulose-phosphate 3-epimerase	182.382	258.122	248.393	179.237
Crum_2244	DNA repair protein RadA	9.84928	15.6665	18.1733	11.3131
Crum_2248	PemK family transcriptional regulator	111.507	242.281	237.103	90.2703
Crum_2250	alanine racemase	80.6897	113.717	107.856	66.6323
Crum_2326	sugar ABC transporter ATP-binding protein	7.43962	13.1787	10.764	5.98886
Crum_2411	guanine/hypoxanthine permease PbuG	0.936639	1.71396	2.73679	0.874585
Crum_2651	transporter	25.2997	71.3862	119.688	13.4761
Crum_2652	ABC transporter	17.527	54.7134	94.9141	13.7891
Crum_2653	cobalt ABC transporter ATP-binding protein	11.8275	26.7374	73.0109	9.19095
Crum_2729	50S ribosomal protein L7/L12	12.5849	31.2759	20.4137	10.4247
Crum_2730	50S ribosomal protein L10	10.5084	24.4032	16.4799	7.97402
Crum_2812	glycosyl transferase	115.295	275.93	464.348	101.543
Crum_2831	ATP-dependent helicase	3.90362	9.05711	17.4013	2.29103
Crum_2871	glycosyl transferase 2 family protein	1.00827	2.19265	2.08517	1.25573
Crum_2877	teichoic acid ABC transporter ATP-binding protein	0.794878	2.14664	1.53658	0.476611
Crum_3035	glutathione peroxidase	17.4117	45.8935	85.1337	15.0692
Crum_3037	thioredoxin reductase TrxB	8.46245	39.4667	30.1894	7.76821
Crum_3038	glutathione peroxidase	5.9793	27.3362	17.971	5.89037
Crum_3069	GntR family transcriptional regulator	113.642	245.104	230.354	85.0059
Crum_3179	16S rRNA methyltransferase	85.9943	125.579	200.747	58.7105
Crum_3333	cytochrome C2	179.287	380.95	847.484	130.345
Crum_3418	1,4-dihydroxy-2-naphthoate prenyltransferase	15.4982	34.0746	37.9197	16.1875
Crum_3429	O-methyltransferase	47.9102	102.91	139.544	47.2024
Crum_3495	xanthine phosphoribosyltransferase	22.3543	45.21	33.7125	14.4471
Crum_3496	xanthine permease	16.1097	25.3669	23.4116	13.8204
Crum_3530	ATPase AAA	12.4694	20.2159	22.6649	12.7487
Crum_3629	hypothetical protein HMPREF0987_01156	41.5189	51.6912	75.9769	34.4589
Crum_3630	Restriction endonuclease, type II, LlaJI	57.08	75.6367	109.507	35.7719
Crum_3993	dihydrodipicolinate reductase	152.771	562.629	360.369	132.534
Crum_4000	integrase	12.8777	28.247	22.5309	7.18776
Crum_4138	1,4-dihydroxy-2-naphthoate prenyltransferase	18.3843	39.9513	48.391	18.9989
Crum_4149	O-methyltransferase	47.9102	102.91	139.544	47.2024
Crum_4150	peptidase U32	58.1717	202.261	215.688	56.8
Crum_0194	fumarate hydratase	103.094	135.43	111.571	72.1033
Crum_0206	anthranilate synthase subunit II	69.9987	100.801	97.4491	56.6705
Crum_0630	MULTISPECIES: 6-pyruvoyl tetrahydrobiopterin synthase	10.3976	21.569	20.8432	3.68732
Crum_0631	radical SAM protein	18.0262	38.134	27.5751	5.82977
Crum_0657	N-acetylmuramoyl-L-alanine amidase	26.3896	47.2502	42.4315	4.7043
Crum_0848	hypothetical protein UYO_1096	0.865917	2.44366	1.58201	0.486649
Crum_0981	aspartate kinase	546.068	1111.93	849.478	193.287
Crum_0991	branched-chain amino acid ABC transporter permease	226.494	357.245	244.799	157.884
Crum_1251	3-phosphoglycerate dehydrogenase	1135.52	1877.9	2164.65	182.277
Crum_1252	phosphoserine aminotransferase	655.005	1266.13	1341.78	164.502
Crum_1399	dihydroorotase	17.8295	44.7747	26.7858	7.31878
Crum_1444	peptidase M16	92.7443	126.518	122.674	54.9127
Crum_1445	peptidase M16	79.8755	103.373	86.6077	56.5256
Crum_1469	citrate synthase	259.032	433.653	334.946	177.59
Crum_1599	heme ABC transporter ATP-binding protein	50.2758	146.542	77.9383	28.8527
Crum_1614	subtilase	0.900068	1.40174	1.40493	0.834259
Crum_2191	threonyl-tRNA synthetase	283.676	502.66	378.901	78.6974
Crum_2423	hypothetical protein	26.9559	41.9652	31.7914	20.0074
Crum_2561	hypothetical protein	66.9096	95.3885	66.3782	40.9504
Crum_2562	pantothenate kinase	81.0383	114.889	102.614	55.0982
Crum_2761	S-adenosylmethionine synthetase	2133.91	2513.8	2433.27	1646.95
Crum_2823	nucleoside recognition protein	4.93577	7.40958	5.75633	3.71866
Crum_3118	prolyl-tRNA synthetase	174.762	263.473	206.174	66.6376
Crum_3192	DNA gyrase subunit A	420.946	520.999	493.731	284.385
Crum_3295	hypothetical protein UYO_1096	0.865917	2.44366	1.58201	0.486649
Crum_3911	ABC transporter, ATP-binding protein	38.3227	67.5893	55.6725	12.5731
Crum_3912	multidrug ABC transporter ATP-binding protein	57.5631	95.083	117.24	16.65
Crum_4023	sulfate permease	87.5423	359.751	123.98	25.2827
Crum_2284	hypothetical protein	5.67441	10.4891	9.79083	7.11363
Crum_0207	anthranilate synthase component I	56.5155	121.148	79.0288	59.7664
Crum_0370	hypothetical protein	4.60056	10.1043	7.22213	4.75724
Crum_0881	asparagine synthase	211.127	479.065	388.357	226.018
Crum_0980	homoserine kinase	8.23392	69.7297	40.3001	14.6292
Crum_1044	saccharopine dehydrogenase	38.9406	91.5087	71.1048	42.8647
Crum_1285	radical SAM protein	17.8495	24.6568	19.4365	20.0545
Crum_1400	aspartate carbamoyltransferase	7.73207	24.6758	12.4193	5.80148
Crum_1453	thiamine pyrophosphokinase	78.3272	167.712	111.818	78.7708
Crum_1555	3-phosphoshikimate 1-carboxyvinyltransferase	138.995	288.958	200.105	127.507
Crum_2560	transcription elongation factor GreA	156.078	283.416	216.513	166.81
Crum_3520	transcriptional regulator, partial	10.1121	28.9986	26.903	16.3334
Crum_3994	dihydrodipicolinate synthase	151.155	488.935	254.819	141.262
Crum_3999	formate/nitrite transporter	104.207	464.233	237.76	127.701
Crum_0273	transposase, partial	0.253777	0.976997	0.824373	0.107522
Crum_1360	sulfonate ABC transporter permease	0.0390822	0.126279	0.30452	0.1092
Crum_1521	transposase, partial	3.59812	3.84099	5.46533	2.72104
Crum_2200	small acid-soluble spore protein alpha/beta type	6.20527	10.0992	15.9508	6.42025
Crum_3377	aldehyde dehydrogenase	2.55905	4.03637	3.89086	0.178802
Crum_3523	cellulose-binding family II protein	0.18116	0.601	0.725685	0.388602
Crum_4047	FOG: transposase and inactivated derivative	0.335397	0.828571	0.688085	0.205836
Crum_0046	membrane protein	5.51431	6.49719	44.2535	1.48161
Crum_0104	hypothetical protein	6.16274	10.4383	56.3189	5.11276
Crum_0135	ABC transporter	76.3673	94.3799	239.187	58.3047
Crum_0136	ABC transporter	54.8424	66.0452	119.588	41.3683
Crum_0168	CRISPR-associated protein Cas1	48.4607	38.2139	1075.1	66.8751
Crum_0315	pyruvate formate lyase-activating protein	861.217	993.017	3547.44	599.711
Crum_0324	IstB domain-containing protein ATP-binding protein	46.5451	58.257	288.006	77.781
Crum_0340	Crp/Fnr family transcriptional regulator	0	0	0.125684	0
Crum_0415	MULTISPECIES: hypothetical protein	2.58055	4.28756	12.6307	1.94347
Crum_0442	iron transporter FeoB	52.2397	93.612	475.84	99.653
Crum_0471	pectin methylesterase, partial	13.7539	16.2699	205.79	18.4594
Crum_0645	multidrug transporter MatE	2.27386	6.26038	23.114	2.94931
Crum_0646	ArsC family transcriptional regulator	2.2395	6.15576	24.6933	3.10766
Crum_0677	peptide ABC transporter permease	2.94605	1.98601	36.3709	1.95661
Crum_0678	diguanylate cyclase	4.02169	2.31924	36.7731	1.35611
Crum_0679	peptide ABC transporter ATP-binding protein	4.47641	3.63108	43.829	1.91767
Crum_0680	peptide ABC transporter ATP-binding protein	6.89021	5.40422	64.9034	4.31124
Crum_0854	transposase	5.17015	4.69555	9.64928	5.05159
Crum_0988	transposase	4.06919	3.76791	6.20605	2.61317
Crum_1237	endoglucanase, partial	9.98475	10.1527	20.3658	10.9378
Crum_1238	endoglucanase, partial	11.8124	12.5954	28.7134	14.4509
Crum_1253	ornithine carbamoyltransferase	193.715	218.356	729.152	50.1358
Crum_1297	PTS system, glucose subfamily, IIA subunit	6.46853	9.78677	61.9112	7.63229
Crum_1591	molybdenum cofactor synthesis domain protein	2.3563	2.76742	15.7091	0.340346
Crum_1885	UDP-N-acetylmuramoylalanine--D-glutamate ligase	142.204	130.055	195.739	109.871
Crum_1887	UDP-N-acetylglucosamine 1-carboxyvinyltransferase	83.3926	114.315	185.396	84.0844
Crum_1995	penicillin-binding protein, 1A family	396.317	393.117	753.954	431.07
Crum_2062	endo-1,4-beta-xylanase, partial	21.6975	39.584	255.38	43.5945
Crum_2063	endo-1,4-beta-xylanase, partial	26.6501	43.075	340.637	40.891
Crum_2081	enolase	1.86257	2.91871	121.485	2.77835
Crum_2123	cellulose-binding family II	3.70439	5.11651	16.3843	6.54005
Crum_2288	CoA disulfide reductase	6.64445	8.98435	33.5062	10.7424
Crum_2289	Pectate disaccharide-lyase	16.224	12.0855	113.897	20.1443
Crum_2311	mannanase, partial	364.306	676.615	3573.73	590.866
Crum_2352	putative TIGR00659 family protein	4.73848	7.92009	39.4046	7.80738
Crum_2440	putative efflux protein, MATE family	10.7571	16.9954	34.719	13.8151
Crum_2576	polygalacturonase, partial	0.808816	1.19731	3.80387	1.15966
Crum_2772	A/G-specific adenine glycosylase	1.63453	1.79973	3.57216	0.952607
Crum_2799	adenylate cyclase	13.6866	22.0652	606.871	4.28761
Crum_2830	nitrogen regulatory protein P-II	8.36471	11.7374	75.6955	1.7186
Crum_2915	transposase, partial	37.7528	40.5058	50.828	38.1755
Crum_3006	pectate lyase, partial	12.0505	10.7713	83.2602	15.4796
Crum_3018	phosphoserine phosphatase	853.846	997.885	1187.82	879.641
Crum_3073	peptidoglycan-binding lysin domain protein	0.459955	0.538812	2.20009	0.471365
Crum_3141	2-deoxy-D-gluconate 3-dehydrogenase	2.84635	4.47448	144.192	12.1758
Crum_3147	glutamine synthetase	20.1323	11.497	606.61	7.44256
Crum_3148	aspartyl-tRNA synthetase	10.6586	4.35717	334.619	5.5225
Crum_3149	aspartyl/glutamyl-tRNA amidotransferase subunit B	6.73023	3.46627	217.928	2.8608
Crum_3150	glutamyl-tRNA(Gln) amidotransferase	9.80032	7.61969	377.717	2.2229
Crum_3152	glutamate synthase subunit beta	30.4617	18.1079	72.7429	10.0829
Crum_3180	tRNA uridine 5-carboxymethylaminomethyl modification protein	81.7341	99.7659	175.663	72.4392
Crum_3181	tRNA modification GTPase	38.0723	44.0322	75.7183	45.8236
Crum_3182	single-stranded nucleic acid binding R3H domain-containing protein	493.837	588.284	907.181	526.167
Crum_3183	YidC/Oxa1 family membrane protein insertase	400.732	394.622	700.133	433.029
Crum_3452	hypothetical protein	52.6175	52.0035	91.154	35.9732
Crum_3487	ATP-dependent Clp protease ATP-binding protein	79.1162	44.1388	1585.65	93.6345
Crum_3532	Integrase catalytic region	12.217	15.2516	23.9038	13.9332
Crum_3610	dipicolinate synthase	1.31893	1.31113	19.7976	1.26509
Crum_3611	D-isomer specific 2-hydroxyacid dehydrogenase NAD-binding protein	1.30467	0.794886	18.2393	1.48769
Crum_3628	DNA methyltransferase	33.5463	44.5728	67.0282	37.097
Crum_3922	transposase	1.64962	1.52795	3.66804	1.76386
Crum_3975	hypothetical protein	0.74687	0.738522	2.15202	0.337232
Crum_3991	transposase	1.27063	1.44971	3.15544	1.39017
Crum_4186	iron-only hydrogenase maturation protein HydG	10.1638	15.8215	155.059	20.148
Crum_4200	chloramphenicol O-acetyltransferase	0	0	0.698936	0
Crum_1775	4-hydroxy-3-methylbut-2-en-1-yl diphosphate synthase	76.7943	76.5215	82.1369	66.5503
Crum_1940	RNA pseudouridine synthase	59.9384	58.6272	66.5248	42.2742
Crum_0195	fumarate hydratase	107.07	120.802	116.844	96.5828
Crum_0298	hypothetical protein	0.18155	0.194981	0.892049	0.268044
Crum_0264	ABC transporter ATP-binding protein	0.60731	0.988844	0.791452	0.250547
Crum_0724	XRE family transcriptional regulator	9.47243	3.22496	0.905385	1.09431
Crum_1000	deoxyadenosine kinase	7.15441	4.48466	5.20236	1.64492
Crum_1067	hypothetical protein	0.803095	0.230797	2.34467	0.909544
Crum_1073	ABC transporter permease	0.439346	0.434881	2.53251	0.151248
Crum_1437	endoglucanase H/glycosyl hydrolase 26	0.646015	0.852377	0.489821	0.304086
Crum_1513	type II secretion system F domain	6.25487	0.414277	1.54289	0.182306
Crum_1571	hypothetical protein	2.52132	0.39358	8.03484	0.260291
Crum_2044	hypothetical protein, partial	0.352765	1.75	0.801514	0.677311
Crum_2045	hypothetical protein, partial	0.322415	1.8656	1.02114	0.668928
Crum_3518	cupin, partial	0.158557	0.435335	0.818028	0.41815
Crum_4020	ErfK/YbiS/YcfS/YnhG family protein	0.458907	1.42804	0.339196	0.326553
Crum_4093	multidrug transporter MatE	2.65448	7.11381	3.26258	2.26153
Cluster 3
Crum_0392	ABC-type transporter, integral membrane subunit	0.253761	0.133674	0.891452	0.0547094
Crum_1712	transposase, partial	3.26261	0.140691	3.78034	0.895746
Crum_2294	ISChy2, transposase, partial	9.15587	0.247271	9.24253	1.45051
Crum_2764	flagellar basal body protein	51.4555	43.2598	55.1607	44.4496
Crum_3504	2,3-diketo-5-methylthio-1-phosphopentane phosphatase	0.917568	0.155918	7.17111	0.289904
Crum_4172	transposase, partial	4.74799	0.241926	7.74319	0.207074
Crum_0012	phosphotransferase system, EIIC	67.5366	30.0772	138.001	15.3701
Crum_0047	pyruvate kinase	284.517	210.076	673.016	296.521
Crum_0068	amino acid carrier protein	11.616	5.2814	117.847	15.556
Crum_0080	pyruvate ferredoxin/flavodoxin oxidoreductase	0.851871	0.667677	1.70759	0.677935
Crum_0088	hypothetical protein, partial	26.2723	6.1095	69.8047	22.2605
Crum_0125	serine-type D-Ala-D-Ala carboxypeptidase	171.991	115.74	394.646	160.663
Crum_0237	phosphoenolpyruvate carboxykinase	11111.3	7795.1	14640.3	5881.04
Crum_0268	transcriptional regulator, AraC family	16.4195	5.94949	62.9895	20.6153
Crum_0316	formate acetyltransferase	13986.4	9131.85	55213.7	6502.29
Crum_0323	GntR family transcriptional regulator	11.0323	3.58801	76.3063	6.69302
Crum_0381	cellobiose-phosphorylase	6.87913	3.96777	14.3392	4.48061
Crum_0499	fructose-bisphosphate aldolase	24.7911	15.9665	38.4252	24.6004
Crum_0500	hypothetical protein	27.3274	18.7847	57.8089	26.3661
Crum_0557	chemotaxis protein CheA	0.0321814	0	2.59032	0
Crum_0558	chemotaxis protein CheR	0.00656101	0	2.94111	0
Crum_0954	excinuclease ABC subunit A	48.5254	41.7753	64.4184	41.3875
Crum_1164	aspartate decarboxylase	251.344	45.2817	497.332	42.788
Crum_1165	pantoate--beta-alanine ligase	253.426	35.8631	500.221	48.6591
Crum_1166	3-methyl-2-oxobutanoate hydroxymethyltransferase	147.042	24.7084	286.387	42.0066
Crum_1210	Serine-type D-Ala-D-Ala carboxypeptidase	89.8448	68.7082	123.484	60.105
Crum_1403	sodium:dicarboxylate symporter	4.44295	2.67862	7.99685	1.86216
Crum_1474	sporulation transcriptional activator Spo0A	2.69535	1.15958	5.77234	2.20152
Crum_1475	stage IV sporulation protein B	1.56838	0.789969	4.17123	0.775658
Crum_2078	ribonuclease R	41.5638	30.7491	98.5078	40.5317
Crum_2299	biotin synthase	33.0403	12.7957	357.836	29.8907
Crum_2516	transposase, partial	17.0699	8.1572	43.9465	16.5974
Crum_2572	Ser/Thr phosphatase	0.308741	0.164593	1.69453	0.318652
Crum_2579	multidrug ABC transporter ATP-binding protein	0.928399	0.222475	2.99486	0.598178
Crum_2580	ABC transporter family protein	0.600935	0.43053	2.32047	0.435602
Crum_2793	phospholipase D/Transphosphatidylase	1.31654	0.775623	3.10374	1.27849
Crum_2901	esterase, partial	27.5714	16.2102	73.8753	25.3539
Crum_2919	hypothetical protein	64.3421	26.8785	157.232	51.0319
Crum_3151	aspartyl/glutamyl-tRNA amidotransferase subunit C	18.0641	15.0443	532.307	2.43337
Crum_3153	glutamate synthase	32.2557	19.1908	123.697	12.8895
Crum_3232	septum site-determining protein MinC	7.53603	3.66964	28.3367	2.83421
Crum_3422	dipicolinate synthase	1.84745	0.587025	7.09833	0.83344
Crum_3615	peptidase T	98.1263	72.5639	142.645	73.3867
Crum_3753	MgtC/SapB transporter	4.65475	1.73571	19.9154	2.58434
Crum_3757	transcriptional regulator, GntR family with aminotransferase domain	71.4353	37.4811	120.132	25.2158
Crum_4142	dipicolinate synthase	1.84745	0.587025	7.09833	0.83344
Crum_0556	chemotaxis protein CheA	0.0626007	0	3.21378	0.649438
Crum_1894	Mg chelatase subunit ChlI	0.206677	0.221151	0.972796	0.230449
Crum_2013	pyridoxamine 5&apos;-phosphate oxidase	0.218473	0	0.48722	0.238512
Crum_2227	UDP-N-acetylglucosamine 4,6-dehydratase	0.0809922	0	0.207473	0.273046
Crum_3584	LysR family transcriptional regulator	1.05112	1.18119	2.72908	1.12648
Crum_4075	amino acid ABC transporter permease	0.717693	0.622402	2.03748	0.708774
Crum_0123	galactosidase, partial	0.234668	0.183894	0.918023	0.256893
Crum_0151	CRISPR-associated protein Cas1	0.460463	0.716286	2.82778	1.04755
Crum_0167	CRISPR-associated protein Cas2	47.0163	58.6166	473.976	96.6863
Crum_0496	hypothetical protein IO99_05100	10.0888	10.1332	48.4765	13.8126
Crum_1802	NADH:ubiquinone oxidoreductase	1.09366	1.1068	3.29131	1.5017
Crum_2046	amino acid permease	0.127616	0.0810221	0.3896	0.389705
Crum_2487	alcohol dehydrogenase	0.102358	0.165773	0.839764	0.338642
Crum_2964	PTS-dependent enzyme II	0.253305	0.335694	2.8072	0.806193
Crum_0382	AraC family transcriptional regulator	1.37916	1.18791	4.38384	2.44155
Crum_0383	integral membrane sensor signal transduction histidine kinase	2.03064	1.42747	4.76934	2.19754
Crum_0396	glycoside hydrolase	3.4413	2.84393	8.30514	5.4928
Crum_0397	glycoside hydrolase	2.74837	2.11327	9.94302	4.51809
Crum_0875	peptidase S8 and S53 subtilisin kexin sedolisin	1.00131	1.33232	1.84045	1.75414
Crum_1233	DNA repair protein RadC	3.66548	2.08877	13.5034	6.28798
Crum_1422	beta-lactamase	19.9699	15.3609	34.787	21.4536
Crum_1459	sun protein	25.5754	23.1296	56.0643	33.9413
Crum_1547	chloramphenicol acetyltransferase	5.20929	7.57782	10.6165	9.00458
Crum_1698	glycoside hydrolase family 5, partial	54.3361	47.9503	116.401	77.7344
Crum_1801	NADH dehydrogenase	0.273313	0.351971	0.920625	1.11277
Crum_1924	type III secretion exporter	11.9077	13.6548	20.341	23.293
Crum_1925	hypothetical protein	9.23202	11.4273	19.3321	21.8292
Crum_2070	glycine acetyltransferase	2.12012	1.02754	13.1871	5.99566
Crum_2224	UDP-N-acetyl-D-glucosamine dehydrogenase	0.946712	0.6972	1.59893	1.44451
Crum_2274	hypothetical protein, partial	1.83937	0.982512	6.98489	2.05581
Crum_2438	sensor histidine kinase	0.00888705	0.0684098	0.76304	0.54551
Crum_2838	integral membrane sensor signal transduction histidine kinase	29.3887	23.0182	73.2788	33.9959
Crum_2839	PhoP family transcriptional regulator	32.7705	23.5712	86.7862	53.2785
Crum_2911	GerA spore germination protein	0.120153	0.0856641	0.726217	0.288473
Crum_2957	hypothetical protein	0.58366	0.829603	4.67104	6.73112
Crum_2998	transposase	0.266448	0.340584	1.52461	0.961345
Crum_2999	Hypothetical protein CKL_2082	0.429835	0.675167	1.69109	0.85367
Crum_3491	hypothetical protein	28.4586	35.6686	55.446	59.9118
Crum_4014	transposase, partial	8.78328	7.56741	17.3234	14.1051
Crum_0150	CRISPR-associated protein Cas2	1.63417	1.34915	5.8911	2.60876
Crum_0275	AraC family transcriptional regulator	1.96058	3.27825	24.7151	6.8277
Crum_0287	ATPase AAA	71.1743	74.2778	176.579	101.856
Crum_0398	glycoside hydrolase	3.54527	2.34461	11.3333	5.10289
Crum_0410	nickel transporter permease NikB	11.1628	15.4886	30.5703	17.5545
Crum_0476	AraC family transcriptional regulator	63.0079	55.735	212.837	117.134
Crum_0489	hypothetical protein	4.11324	5.00803	25.8164	5.88843
Crum_0575	cytidine deaminase	21.4669	38.2921	152.782	43.8585
Crum_1092	GntR family transcriptional regulator	4.55978	6.77417	21.0434	11.7316
Crum_1716	recombinase RecA	317.722	325.332	863.37	486.141
Crum_1946	tyrosine recombinase XerD	1048.72	1226.06	2420.11	1536.89
Crum_1948	phosphopentomutase	62.6115	54.4682	165.074	115.044
Crum_1949	pyrimidine-nucleoside phosphorylase	76.1262	66.025	218.913	118.562
Crum_2138	polysaccharide biosynthesis protein	0.414317	0.203107	16.6066	1.39745
Crum_2264	30S ribosomal protein S4	49.3649	49.674	417.968	90.7787
Crum_2265	ferredoxin	0.876392	0.896649	26.0156	3.82695
Crum_2266	NADH-quinone oxidoreductase subunit F	0.363848	0.829031	13.6434	3.24944
Crum_2271	MULTISPECIES: hypothetical protein	3.72854	3.02333	16.0942	4.36226
Crum_2283	hypothetical protein	3.94751	4.08825	17.9253	6.48067
Crum_2287	transposase IS4 family protein	14.3575	13.6644	45.1448	16.2574
Crum_2316	serine/threonine protein kinase	3.89021	3.62891	19.1923	8.18145
Crum_2472	MerR family transcriptional regulator	41.4005	48.0491	82.6563	69.4751
Crum_2494	integrase	19.7767	19.1767	35.1837	27.4431
Crum_2495	ATPase AAA	11.9687	12.5862	28.7951	17.893
Crum_2522	transposase, partial	0.224553	0.528462	1.47421	0.693941
Crum_2544	MFS transporter	5.92302	6.48578	22.6003	11.9784
Crum_2734	transposase	2.74179	1.19221	11.8827	5.5103
Crum_2966	PTS beta-glucoside transporter subunit IIABC	0.725041	1.04013	6.84213	2.78948
Crum_3184	protein of unknown function DUF37	277.162	275.001	476.832	327.238
Crum_3286	putative molybdenum cofactor guanylyltransferase MobA	16.0692	15.0692	30.3119	22.3633
Crum_3471	PTS sugar transporter	66.8956	83.7678	196.346	98.7335
Crum_3497	electron transporter RnfD	29.9265	26.2824	82.3506	44.1921
Crum_3545	hypothetical protein, partial	115.594	116.829	213.796	184.44
Crum_3798	endoglucanase, partial	136.525	99.0068	705.869	406.264
Crum_3953	alpha/beta hydrolase	5.86606	6.14446	14.0702	8.22848
Crum_0788	hypothetical protein CCDG5_0328	2.699	2.41465	4.30239	5.28753
Crum_3354	hypothetical protein CCDG5_0328	2.699	2.41465	4.30239	5.28753
Crum_0089	endoxylanase, partial	63.7973	37.5259	844.189	1797.77
Crum_0219	hydrolase TatD	129.876	119.449	275.242	284.491
Crum_0301	chemotaxis protein CheY	1.6753	1.66155	4.14375	7.57605
Crum_0405	hypothetical protein	108.568	88.268	249.304	227.607
Crum_0535	short-chain dehydrogenase	0.0304698	0.0526398	4.20876	0.799407
Crum_0649	spermidine synthase	58.1433	62.6325	138.126	139.312
Crum_0650	S-adenosylmethionine decarboxylase	62.9527	61.6394	139.625	154.961
Crum_0785	esterase, partial	66.7653	38.3794	188.799	203.175
Crum_0786	hypothetical protein	1.53071	1.25019	2.66872	4.25222
Crum_0850	PhoB family transcriptional regulator	23.7914	7.71707	82.4171	66.6242
Crum_0851	PhoB family transcriptional regulator	29.8227	11.6586	101.195	85.0214
Crum_0922	hypothetical protein IIA_05457	4.55077	3.63766	7.15174	13.2643
Crum_0953	protease inhibitor precursor, partial	3167.38	1955.3	8531.37	5395.73
Crum_1064	MULTISPECIES: hypothetical protein	8.86595	9.67446	53.2484	39.8873
Crum_1113	protease inhibitor precursor, partial	3485.67	2206.98	9676.3	6153
Crum_1472	TetR family transcriptional regulator	10.414	2.7344	22.512	37.6188
Crum_1642	peptidase M50	27.4663	15.2952	36.4124	62.1184
Crum_1644	riboflavin synthase subunit alpha	2.55511	1.07293	9.66796	23.8123
Crum_1646	6,7-dimethyl-8-ribityllumazine synthase	12.7638	8.84295	45.5019	66.9221
Crum_1950	Serine-type D-Ala-D-Ala carboxypeptidase	10.5284	7.32742	19.8939	17.009
Crum_2066	single-stranded DNA-binding protein	122.785	119.678	426.425	313.526
Crum_2072	biotin synthase	23.9624	6.06976	148.48	89.1848
Crum_2103	cysteine desulfurase	262.842	244.166	469.316	430.355
Crum_2217	UDP-glucose 4-epimerase	4.67125	5.54494	39.9091	35.9922
Crum_2218	peptidase S24	6.98867	6.12764	57.4618	36.6609
Crum_2450	transcriptional regulator, LacI family	50.4325	59.2318	209.534	182.762
Crum_2805	cadmium-translocating P-type ATPase	7.34436	9.33705	32.3344	38.1642
Crum_2972	transposase, partial	44.792	44.1824	88.555	109.218
Crum_2992	pyruvate ferredoxin oxidoreductase	37.0043	46.1552	103.044	106.531
Crum_3292	PhoB family transcriptional regulator	29.8227	11.6586	101.195	85.0214
Crum_3293	PhoB family transcriptional regulator	23.7914	7.71707	82.4171	66.6242
Crum_3356	hypothetical protein	1.53071	1.25019	2.66872	4.25222
Crum_3357	esterase, partial	66.7766	38.3794	188.799	203.175
Crum_3776	hypothetical protein	27.3032	13.0778	59.4645	48.1149
Crum_3795	integral membrane sensor signal transduction histidine kinase	4.92163	4.39987	13.9295	15.1674
Crum_3863	putative beta-galactosidase, partial	0.376979	0.228104	2.11	0.916558
Crum_3957	transposase, partial	6.91911	4.6327	13.6107	10.4352
Crum_3958	hypothetical protein, partial	10.8168	9.86563	20.7078	18.4045
Crum_0065	aminoglycoside 3-N-acetyltransferase	27.6844	34.9585	38.0908	29.9138
Crum_0847	MULTISPECIES: hypothetical protein	0.0405529	0.944012	1.19323	0.433524
Crum_0943	sodium ABC transporter ATP-binding protein	6.06188	11.1217	24.1004	11.7834
Crum_0944	GntR family transcriptional regulator	4.87894	8.12728	15.2315	9.6462
Crum_1104	sodium ABC transporter ATP-binding protein	6.06188	11.1217	24.1004	11.7834
Crum_1105	GntR family transcriptional regulator	4.87894	8.12728	15.2315	9.6462
Crum_1326	transposase	1.83831	6.29478	7.1929	4.77483
Crum_1538	transposase IS204/IS1001/IS1096/IS1165 family protein	0.519636	1.18403	2.42053	1.56037
Crum_2124	carbohydrate-binding protein	0.813627	1.44533	4.03581	2.093
Crum_2228	UDP-N-acetylglucosamine:LPS N-acetylglucosamine transferase	0.729685	1.29965	1.68836	1.10403
Crum_2892	hypothetical protein	0	0.0933992	0.711633	0.0186625
Crum_2926	hypothetical protein	1.60042	3.64735	3.60567	3.77841
Crum_3296	MULTISPECIES: hypothetical protein	0.0405529	0.944012	1.19323	0.433524
Crum_4046	transposase IS204/IS1001/IS1096/IS1165 family protein	0.519636	1.18403	2.42053	1.56037
Crum_0873	peptidase S8	2.2045	3.54284	3.50671	3.02598
Crum_2878	O-antigen export system ATP-binding protein	0.543396	0.907437	1.45835	0.631304
Crum_0121	hypothetical protein JCM10512_4802	2.3533	3.8501	5.79002	3.6375
Crum_0210	Prephenate dehydratase	11.286	50.3658	78.1043	19.3053
Crum_0222	hypothetical protein Clole_0636	33.0452	65.0155	80.8682	43.8144
Crum_0223	glycosyl transferase family 39	13.9012	23.518	28.7482	20.4624
Crum_0270	Chloramphenicol O-acetyltransferase	16.671	31.3903	38.6121	20.0291
Crum_0288	amidase	40.9407	61.6582	121.529	111.715
Crum_0417	MULTISPECIES: AraC family transcriptional regulator	5.54013	8.47283	17.5579	12.331
Crum_0440	MULTISPECIES: iron transporter FeoA	9.33246	29.6664	86.7694	41.7871
Crum_0441	MULTISPECIES: iron transporter FeoA	8.80161	27.6949	92.6434	49.1444
Crum_0474	sugar ABC transporter permease	14.1657	21.4395	50.3804	31.9568
Crum_0475	polygalacturonase, partial	10.9865	24.6581	37.1144	26.8338
Crum_0555	2-isopropylmalate synthase	15.8819	102.047	275.953	103.322
Crum_0569	XRE family transcriptional regulator	2.20916	4.32028	7.18521	4.64522
Crum_0648	agmatinase	86.848	130.252	210.932	190.576
Crum_0707	putative amidohydrolase	10.761	26.5965	128.042	78.5946
Crum_0812	lipid hydroperoxide peroxidase	4.24449	9.68797	12.2541	8.75529
Crum_0817	multidrug ABC transporter ATP-binding protein	9.82873	12.6397	14.59	12.2467
Crum_0833	LysR family transcriptional regulator	5.6612	8.65123	10.1686	7.77344
Crum_0879	lactate dehydrogenase	6.11383	8.2906	9.5667	8.456
Crum_1091	ABC transporter	5.59684	9.45808	24.7088	11.134
Crum_1145	NAD synthetase	162.418	196.227	241.345	219.382
Crum_1189	molecular chaperone DnaJ	243.902	484.575	840.904	563.726
Crum_1190	chaperone protein DnaK	1255.11	2318.91	3706.5	3308.66
Crum_1203	DNA polymerase III subunit delta	7.33771	15.1553	51.8698	12.8562
Crum_1213	iojap family protein	116.729	175.289	402.133	266.85
Crum_1458	23S rRNA methyltransferase	82.6447	107.567	124.146	104.519
Crum_1545	hypothetical protein	1.60496	4.05445	5.50559	5.20562
Crum_1546	chloramphenicol acetyltransferase	2.56492	4.44842	6.19754	3.41732
Crum_1556	prephenate dehydrogenase	92.6269	164.466	278.34	147.122
Crum_1609	hypothetical protein	0.241706	0.696805	3.09173	0.721225
Crum_1771	UDP pyrophosphate synthase	25.3122	33.4493	37.483	33.9618
Crum_2011	type 3a cellulose-binding domain protein	117.584	252.25	452.767	262.98
Crum_2077	N-acetylmuramoyl-L-alanine amidase family 2	3.65989	8.21032	22.5981	9.17089
Crum_2101	tRNA (5-methylaminomethyl-2-thiouridylate)-methyltransferase	190.919	288.882	423.871	268.901
Crum_2102	FeS cluster assembly scaffold IscU	252.539	343.524	498.735	424.905
Crum_2141	diaminopimelate decarboxylase	114.008	295.632	518.134	147.496
Crum_2201	dihydrodipicolinate reductase	19.3159	24.8889	44.0532	25.7514
Crum_2270	hypothetical protein	1.48583	1.9572	8.29635	3.41326
Crum_2307	integral membrane sensor signal transduction histidine kinase	3.02009	4.96834	6.86191	4.19276
Crum_2312	hydrogenase maturation GTPase HydF	8.22457	9.89231	21.1018	12.5587
Crum_2344	hypothetical protein M918_18130	1.17945	2.57718	5.60202	2.20102
Crum_2353	hypothetical protein	2.12285	5.29177	17.791	7.48975
Crum_2400	beta-xylosidase, partial	7.22339	9.22733	21.5387	14.8612
Crum_2421	hypothetical protein	1.76638	2.81025	6.12247	2.82431
Crum_2442	feruloyl esterase III	12.4804	18.0831	38.579	28.4194
Crum_2624	endoglucanase, partial	333.81	564.094	954.192	1090.43
Crum_2632	peptidase S41	25.3207	32.3997	53.0097	40.1714
Crum_2758	phosphoribosyltransferase	26.7486	33.1675	49.687	48.1134
Crum_2765	rod shape-determining protein Mbl	10.6016	13.5857	17.3461	14.3219
Crum_2806	Aspartyl aminopeptidase	72.1261	115.861	212.782	167.855
Crum_2809	tRNA threonylcarbamoyladenosine biosynthesis protein	148.018	199.004	573.457	255.706
Crum_2810	ribose 5-phosphate isomerase B	175.567	417.018	1172	266.936
Crum_2811	uracil phosphoribosyltransferase	231.214	703.784	1373.63	292.861
Crum_3012	AraC family transcriptional regulator	3.80143	8.28811	18.6859	19.1043
Crum_3033	nitroreductase	4.10339	8.71794	19.7418	10.5828
Crum_3034	LOW QUALITY PROTEIN: hypothetical protein CDLVIII_3406	3.32984	6.24212	16.2999	11.5061
Crum_3042	acetyltransferase	5.48726	15.2043	22.3381	13.3636
Crum_3043	short-chain dehydrogenase	21.5876	44.8802	223.255	74.3884
Crum_3044	butanol dehydrogenase	14.6553	30.8752	144.779	64.1418
Crum_3061	ABC transporter ATP-binding protein	89.3229	138.272	194.134	91.3046
Crum_3062	ABC-type transporter, integral membrane subunit	79.2602	106.82	142.403	81.2083
Crum_3162	ABC transporter	7.86754	23.6564	149.305	23.7218
Crum_3164	GntR family transcriptional regulator	1.38435	8.98586	32.8318	15.3708
Crum_3166	plasmid partitioning protein ParB	50.9432	86.8639	263.525	177.153
Crum_3191	DNA gyrase subunit B	238.611	272.633	344.609	241.548
Crum_3233	Ser/Thr phosphatase	0.71864	2.2344	4.10831	2.60869
Crum_3310	LysR family transcriptional regulator	5.6612	8.65123	10.1686	7.77344
Crum_3325	multidrug ABC transporter ATP-binding protein	9.82873	12.6397	14.59	12.2467
Crum_3330	lipid hydroperoxide peroxidase	4.24508	9.68797	12.2541	8.75529
Crum_3524	ABC transporter	2.48335	4.77636	12.1256	6.41898
Crum_3525	ABC transporter	4.22254	10.9593	25.6521	6.70388
Crum_3526	ABC transporter	2.4024	7.86804	19.4295	5.36117
Crum_3627	DNA-methyltransferase (dcm)	20.5453	35.0892	45.6058	29.1227
Crum_3702	ArsR family transcriptional regulator	175.974	330.757	428.591	255.78
Crum_4173	transposase, partial	64.1416	81.6461	86.381	70.9649
Crum_4174	transposase, partial	93.0138	128.925	145.029	117.047
Crum_4175	hypothetical protein, partial	80.3888	110.977	132.961	122.584
Crum_1120	xylose isomerase	0.450954	0.615014	1.14585	1.25263
Crum_2277	MULTISPECIES: hypothetical protein	14.3626	15.4963	26.5209	29.3442
Crum_2278	multidrug ABC transporter ATP-binding protein	29.7867	26.421	40.2983	28.6498
Crum_2279	MULTISPECIES: ABC transporter ATP-binding protein	28.9816	36.8313	27.0558	33.378
Crum_2308	transcriptional regulator	2.3502	2.74266	4.61297	4.3381
Crum_3088	pyruvate oxidoreductase subunit gamma	0.200395	0.340324	0.439941	8.93557
Crum_3489	esterase, partial	0.0321371	0.131236	0.867433	0.295017
Crum_0009	glycogen synthase	129.023	186.845	233.088	342.239
Crum_0099	glycerol kinase	45.9106	81.9567	79.0774	139.274
Crum_0131	Peptidylprolyl isomerase	76.1107	127.359	225.343	248.164
Crum_0472	ABC transporter substrate-binding protein	15.3511	23.3691	45.8457	49.1517
Crum_0473	ABC-type transporter, integral membrane subunit	7.62303	14.5933	33.4911	30.8044
Crum_0589	RNA polymerase sigma70 factor	56.5389	93.0764	130.505	142.545
Crum_0607	Fur family ferric uptake regulator	35.0151	56.3136	78.781	99.9752
Crum_0651	kinase	14.0612	24.6926	27.5243	36.1397
Crum_0816	hypothetical protein	4.63403	4.90656	6.71131	7.8621
Crum_0889	glutamate racemase	49.2913	89.8073	80.4718	102.329
Crum_1161	amidohydrolase	1.07096	1.76035	1.6541	2.14515
Crum_1295	serine dehydratase	5.04142	6.94782	7.9012	10.4653
Crum_1457	Ser/Thr phosphatase	84.3757	85.9278	108.345	116.501
Crum_1479	hemolysin A	26.3005	35.9839	31.6987	35.2855
Crum_1525	carbohydrate kinase	35.4942	59.0178	52.6503	75.877
Crum_1572	potassium uptake protein, TrkH family	10.1451	20.9243	15.7462	30.2385
Crum_1593	HAD family hydrolase	63.7464	128.306	134.395	196
Crum_1651	RNA helicase	19.32	36.3267	28.0258	43.1535
Crum_1697	multidrug ABC transporter ATP-binding protein	49.8367	76.9539	63.5112	91.2996
Crum_1776	ribosome maturation protein RimP	37.4516	56.0399	50.2777	102.477
Crum_1785	riboflavin biosynthesis protein RibF	32.9107	57.5917	48.5662	94.5922
Crum_1799	NADH dehydrogenase	0.208413	0.551669	0.779162	1.03233
Crum_1919	signal peptidase I	24.559	57.8805	35.8216	70.2994
Crum_1920	signal peptidase I	31.7535	58.978	43.0493	72.82
Crum_1921	signal peptidase I	35.3687	45.4394	55.9738	65.9477
Crum_1922	ribonuclease H	34.6098	61.2418	57.6216	82.4792
Crum_1999	GTPase HflX	27.9232	41.5612	35.0886	43.4569
Crum_2010	serine acetyltransferase	10.0731	18.4381	16.0503	32.7035
Crum_2027	RNA methyltransferase	18.1046	41.9351	28.9272	68.0406
Crum_2036	alpha-N-arabinofuranosidase	118.636	178.664	243.329	400.975
Crum_2088	secretion protein HlyD	21.089	33.523	60.1557	100.323
Crum_2089	bacteriocin ABC transporter ATPase	31.0559	53.0698	73.6089	111.937
Crum_2158	phosphate ABC transporter permease	233.319	444.338	355.993	796.907
Crum_2202	cobinamide adenolsyltransferase	38.3083	99.7628	100.245	203.256
Crum_2355	transcriptional regulator, ArsR family	157.699	281.411	372.586	721.559
Crum_2377	response regulator of the LytR/AlgR family	5.62747	9.25996	17.0326	18.7936
Crum_2392	Inosine monophosphate cyclohydrolase-like protein	181.078	319.809	304.224	538.917
Crum_2463	DNA-3-methyladenine glycosylase I	10.0236	13.7153	13.232	20.1632
Crum_2545	glycosidase related protein	475.686	735.297	996.494	1241.21
Crum_2546	N-acylglucosamine 2-epimerase	229.393	381.772	489.047	744.051
Crum_2547	glycosylase	353.211	532.606	782.843	1112.06
Crum_2549	sugar ABC transporter permease	250.881	430.388	785.866	844.988
Crum_2608	cobyric acid synthase	7.68891	12.0067	9.69471	14.5905
Crum_2759	ATPase AAA	18.2263	23.0262	30.266	29.5838
Crum_2931	2-dehydro-3-deoxyphosphogluconate aldolase	6.50694	9.58724	15.2515	28.1797
Crum_2969	aspartate aminotransferase	98.378	140.696	127.87	171.673
Crum_3047	sugar kinase	4.71418	8.19656	8.06898	13.7102
Crum_3105	ATPase AAA-2 domain protein	23.0459	31.7048	53.9698	74.0323
Crum_3326	hypothetical protein	4.63403	4.90656	6.71131	7.8621
Crum_3482	AraC family transcriptional regulator	112.224	160.103	181.728	298.502
Crum_3498	DNA polymerase I	13.547	31.7508	23.4513	49.5961
Crum_3506	hypothetical protein, partial	0.11878	0.641273	0.694781	2.00871
Crum_3625	RNA methyltransferase	44.5232	62.9162	63.1369	89.4463
Crum_3809	methyltransferase small	29.6203	44.7975	59.19	66.4113
Crum_3816	transcription elongation factor GreA	2.59909	15.4043	6.93831	24.614
Crum_3859	galactosidase, partial	8.68682	23.2701	16.4344	47.3647
Crum_4067	carbohydrate kinase	35.4942	59.0178	52.6503	75.877
Crum_4078	gamma-glutamyl phosphate reductase	86.1343	134.498	112.466	149.019
Crum_4088	tryptophanyl-tRNA synthetase	233.715	453.66	313.609	591.434
Crum_0815	XRE family transcriptional regulator	0.959435	2.16435	2.57949	3.0315
Crum_1438	recombinase RecU	1.80456	2.77588	2.65375	3.26609
Crum_2473	hypothetical protein	16.6114	19.037	20.4191	22.5206
Crum_2489	hypothetical protein	16.3062	18.8498	19.8385	22.2663
Crum_3327	XRE family transcriptional regulator	0.959435	2.16435	2.57949	3.0315
Crum_3503	ferredoxin	1.74512	2.5335	4.11818	5.31881
Crum_0256	MULTISPECIES: hypothetical protein	0.169313	0.232804	0.833291	1.62112
Crum_0706	spore protein	1.76398	0.587828	7.56217	7.4279
Crum_0827	N-acetyltransferase GCN5	3.22173	0.760887	1.81173	3.27225
Crum_0835	transposase	2.67825	0.488025	4.42196	1.3317
Crum_1259	NUDIX hydrolase	0.362911	0.608753	1.1364	1.26245
Crum_2206	single-strand binding protein/Primosomal replication protein n	0.822559	1.09815	1.24596	1.40239
Crum_3308	transposase	2.67825	0.488025	4.42196	1.3317
Crum_3316	N-acetyltransferase GCN5	3.22173	0.760887	1.81173	3.27225
Crum_3505	glycerol dehydrogenase	1.0283	0.296191	8.79118	0.453387
Crum_0386	sugar ABC transporter permease	20.0836	15.7505	24.5567	25.4554
Crum_0930	putative acetoacetyl-CoA reductase	1.71657	0.709016	2.16825	2.12244
Crum_2195	threonine--tRNA ligase	1.13082	0.708351	0.999235	2.00214
Crum_2908	transposase IS200-family protein	0.143539	0.20421	0.617466	0.48344
Crum_0408	hydroxylamine reductase	0.575065	0.70093	3.93144	2.77728
Crum_0787	2-enoate reductase	2.84464	1.6939	3.69356	5.60929
Crum_1796	Fe-S cluster domain protein	0.190326	0.248014	0.677606	0.549235
Crum_1806	serine/threonine phosphatase	0.114153	0.381407	0.456743	0.499589
Crum_3355	2-enoate reductase	2.84464	1.6939	3.69356	5.60929
Crum_4048	transposase	2.21974	0.318734	0.727227	2.08606
Cluster 4
Crum_1830	RNA polymerase	3.08257	1.51779	1.74782	4.0454
Crum_1831	RNA polymerase, sigma-24 subunit, ECF subfamily	1.4944	1.23364	1.56752	3.29591
Crum_2192	histidine kinase	3.27827	2.90003	2.15651	7.01792
Crum_0074	Methionine synthase II (cobalamin-independent)	35.2253	348.201	221.546	57.1121
Crum_0265	iron ABC transporter permease	0.400895	1.09028	0.962977	0.430757
Crum_0730	cation diffusion facilitator family transporter	0.677323	1.44171	1.16498	0.771737
Crum_3041	arabinan endo-1,5-alpha-L-arabinosidase	0.0814504	0.538649	2.15075	0.453441
Crum_0120	hypothetical protein	4.57834	4.96296	5.84201	4.67971
Crum_2032	transposase, IS4 family, partial	0	0.0649552	0.288663	0.13972
Crum_0800	transposase	0.214374	0.625057	1.61044	0.75572
Crum_1201	spore protease	0.209456	0.325919	1.24188	0.47887
Crum_1632	transcriptional regulator	461.634	638.009	1067.04	830.182
Crum_3342	transposase	0.214374	0.625057	1.61044	0.75572
Crum_2189	lipid A export ATP-binding/permease protein MsbA	0.184166	0.231787	0.827859	0.292075
Crum_0075	MULTISPECIES: LysR family transcriptional regulator	0.553345	1.96865	3.07981	3.15289
Crum_0090	sodium:alanine symporter	2.28073	5.43369	6.43743	5.37266
Crum_0102	HAD family hydrolase	27.0254	48.1168	48.8355	43.8977
Crum_0227	multidrug transporter MatE	1.2238	5.99422	7.4716	2.65383
Crum_0250	phosphoesterase	0.124929	1.97924	2.89183	5.54606
Crum_0339	glyceraldehyde-3-phosphate dehydrogenase	0.466621	1.97714	0.931863	0.910879
Crum_0525	hypothetical protein HMPREF0381_2597	0.485916	3.44234	2.59111	1.73126
Crum_0564	phosphoglycerate kinase	6.12116	25.6004	26.2861	22.4717
Crum_0653	metallophosphoesterase	11.4658	39.5638	24.9295	16.8515
Crum_0983	hypothetical protein	39.0516	103.132	130.712	96.7694
Crum_1031	aminotransferase	76.4305	431.047	440.119	270.493
Crum_1036	methionine aminopeptidase	107.296	252.807	221.42	170.839
Crum_1115	small GTP-binding protein	20.2035	39.4322	42.5282	36.8318
Crum_1187	transposase	5.5808	21.9725	23.1604	11.0833
Crum_1188	MULTISPECIES: transposase	2.65483	17.6312	17.7434	9.06106
Crum_1370	prephenate dehydratase	3.4013	7.977	5.67646	4.43822
Crum_1419	oligopeptidase PepB	104.796	192.035	190.733	182.488
Crum_1574	tRNA/rRNA methyltransferase SpoU	23.8162	40.0221	42.9978	52.3488
Crum_1620	D-tyrosyl-tRNA(Tyr) deacylase	221.199	375.654	410.396	426.599
Crum_1856	SOS regulatory protein LexA	40.914	107.444	129.547	127.549
Crum_2403	sugar transporter	3.50716	11.1797	7.84162	4.77959
Crum_2460	oxidoreductase, aldo/keto reductase family protein	36.9851	124.295	100.172	89.802
Crum_2550	MULTISPECIES: ABC transporter permease	107.908	280.548	413.872	520.635
Crum_2595	Porphobilinogen deaminase (PBG)	3.40722	7.38187	6.65287	7.95258
Crum_2628	ATPase/histidine kinase/	121.422	180.527	171.547	148.419
Crum_2650	tRNA pseudouridine synthase A	2.80335	9.72494	6.50104	3.64381
Crum_2803	methionine gamma-lyase MdeA	74.6918	222.78	246.53	187.333
Crum_2834	UDP-N-acetylglucosamine 1-carboxyvinyltransferase	63.1459	211.227	191.657	96.4006
Crum_2965	glucosidase, partial	5.24814	11.644	10.5508	8.40081
Crum_3144	membrane protein	17.8593	45.4722	43.132	52.572
Crum_3414	MULTISPECIES: transposase	1.98541	15.423	8.61489	7.2662
Crum_3417	1,4-dihydroxy-2-naphthoate prenyltransferase	5.96458	16.2005	12.746	8.75543
Crum_3460	RNA polymerase, sigma 28 subunit, SigK	0.296971	0.671017	0.47573	0.60083
Crum_3519	MULTISPECIES: hypothetical protein	6.3607	24.8911	15.1177	9.96183
Crum_3690	DNA-binding protein	37.5058	115.321	110.677	88.8383
Crum_3732	5&apos;-nucleotidase	7.61964	40.1338	36.3653	17.0776
Crum_3813	guanylate kinase	5.17094	17.8102	12.2033	9.94141
Crum_3869	radical SAM protein	1.0408	4.87518	5.42156	7.64654
Crum_4089	S-ribosylhomocysteinase	973.952	1336.87	1386.91	1349.17
Crum_4090	multidrug transporter MatE	1.62678	6.22878	3.82263	2.30352
Crum_4092	multidrug transporter MatE	2.91162	6.6017	4.277	3.82583
Crum_4135	MULTISPECIES: transposase	2.60247	17.0986	17.1785	8.40954
Crum_4136	transposase	5.48124	21.9524	23.0262	10.8644
Crum_4164	molecular chaperone GroEL	322.689	1532.08	1918.46	2835.22
Crum_0097	glycosyl hydrolase family 88	6.73583	15.1204	9.85072	13.795
Crum_0209	endoribonuclease L-PSP	169.919	758.859	169.929	786.586
Crum_0257	spermidine/putrescine ABC transporter substrate-binding protein	5.32417	13.9218	7.12396	14.34
Crum_0322	cell wall hydrolase/autolysin	8.97005	21.656	12.9935	28.8607
Crum_0435	ribonuclease H	17.4633	39.2056	24.319	33.1355
Crum_0463	glucuronate isomerase	38.9832	85.0345	70.0629	83.8955
Crum_0480	exodeoxyribonuclease III	4.83362	23.021	5.15494	18.4019
Crum_0483	hypothetical protein	15.7966	58.8731	45.1183	92.9966
Crum_0542	dehydrogenase/reductase SDR family member 7B	0.4649	2.32377	1.26776	1.055
Crum_0652	RecX family transcriptional regulator, partial	11.9369	34.0535	22.8964	20.5121
Crum_0663	HIT family hydrolase	5.4483	17.9291	6.7582	16.7399
Crum_0688	purine nucleoside phosphorylase	131.614	360.681	230.431	374.975
Crum_0716	alpha-L-glutamate ligase, RimK family	2.07501	6.10436	3.09986	8.01311
Crum_0813	molybdenum cofactor biosynthesis protein C	12.535	24.4128	19.8856	25.0987
Crum_0814	molybdopterin-guanine dinucleotide biosynthesis protein B	11.3714	25.6088	20.1836	19.4496
Crum_0842	dihydrodipicolinate synthase	10.2348	42.1688	13.9128	29.0372
Crum_0955	uridine/cytidine kinase	63.25	141.174	70.8718	152.574
Crum_1199	elongation factor 4	102.542	334.409	139.523	233.049
Crum_1294	serine dehydratase subunit alpha	3.47925	10.1306	6.67036	7.26162
Crum_1299	potassium transporter	0.962474	5.40339	2.424	6.06685
Crum_1333	(Fe-S)-binding protein	3.17525	8.37149	3.97125	8.039
Crum_1343	methionine aminopeptidase	17.7487	35.2709	29.5978	44.5325
Crum_1482	1-deoxy-D-xylulose-5-phosphate synthase	3.69545	13.4902	7.19025	12.5098
Crum_1484	acid phosphatase	84.5818	158.636	93.9719	147.974
Crum_1550	hypothetical protein	1.99477	4.52041	4.27945	4.08379
Crum_1622	coproporphyrinogen dehydrogenase	71.6315	126.668	86.5931	103.482
Crum_1630	Aspartate transaminase	211.385	530.168	339.683	536.044
Crum_1652	RNA helicase	17.88	61.3975	24.712	37.0697
Crum_1681	PpiC-type peptidyl-prolyl cis-trans isomerase	534.268	1486.41	714.79	1274.71
Crum_1820	peptidase U32	19.9631	29.4644	31.5885	31.451
Crum_1876	diacylglyceryl transferase	13.145	36.9165	31.049	25.26
Crum_1898	transcriptional regulator	120.266	269.207	211.404	208.364
Crum_1918	GTPase YlqF	22.286	42.35	26.1798	52.8793
Crum_1960	N-acetylmannosamine kinase	39.8186	83.3126	36.1222	74.7346
Crum_2002	transcriptional regulator	316.573	1270.67	469.037	838.223
Crum_2042	sodium:proton antiporter	21.7621	65.6076	36.4279	47.2366
Crum_2133	membrane protein	10.7502	15.0951	15.5412	16.3527
Crum_2391	5-aminoimidazole-4-carboxamide ribonucleotide transformylase	295.529	563.479	423.844	456.495
Crum_2401	hypothetical protein	4.71932	16.9843	7.04907	14.9779
Crum_2434	MULTISPECIES: MerR family transcriptional regulator	26.3333	47.8522	30.0317	43.3914
Crum_2507	hypothetical protein Q428_14585	17.8532	35.9978	31.4879	45.0666
Crum_2523	2-C-methyl-D-erythritol 4-phosphate cytidylyltransferase	5.95105	24.355	13.4826	21.4072
Crum_2558	peptidase S54	78.3837	161.54	82.3512	149.498
Crum_2594	bifunctional uroporphyrinogen-III methyltransferase/uroporphyrinogen-III synthase	6.11448	12.551	10.65	11.0685
Crum_2596	glutamyl-tRNA reductase	3.26763	8.38096	5.69943	9.79806
Crum_2625	cellobiohydrolase, partial	837.842	2410.92	1323.9	3248.79
Crum_2906	D-alanine--D-alanine ligase	158.727	336.801	247.471	364.965
Crum_2913	LacI family transcriptional regulator	9.58684	26.6823	18.5635	33.2894
Crum_2930	2-dehydro-3-deoxygluconokinase	8.5573	20.9279	17.0885	24.3405
Crum_2934	NUDIX hydrolase	22.4692	86.0315	51.4515	99.3136
Crum_3039	MarR family transcriptional regulator	17.0642	91.3119	51.191	99.4125
Crum_3080	polynucleotide adenylyltransferase	48.3357	78.002	63.3714	92.8537
Crum_3081	amino acid ABC transporter ATPase	65.9147	137.946	83.1907	138.592
Crum_3084	50S rRNA methyltransferase	14.4119	37.0257	28.3023	47.0149
Crum_3102	phosphinothricin acetyltransferase	6.97067	21.3155	14.5828	29.6093
Crum_3114	aspartate-semialdehyde dehydrogenase	1146.96	2975.3	1395.33	2147.46
Crum_3185	ribonuclease P	90.5091	162.869	97.3103	151.331
Crum_3248	pectate lyase, partial	4.87094	43.5526	18.287	45.7298
Crum_3301	dihydrodipicolinate synthase	10.2348	42.1688	13.9128	29.0372
Crum_3328	molybdopterin-guanine dinucleotide biosynthesis protein B	11.3714	25.6088	20.1836	19.4496
Crum_3329	molybdenum cofactor biosynthesis protein C	12.535	24.4128	19.8856	25.0987
Crum_3517	branched-chain amino acid aminotransferase	676.56	1880.1	1089.46	1536.91
Crum_3550	tRNA methyltransferase	33.2468	59.4529	52.6445	52.8895
Crum_3715	1-acyl-sn-glycerol-3-phosphate acyltransferase	50.4172	130.538	97.8799	188.395
Crum_3808	methyltransferase	32.7558	65.2067	58.2957	57.5598
Crum_3814	arginine decarboxylase	3.64934	11.5374	9.11809	12.6913
Crum_3850	5-methylcytosine methyltransferase	22.8312	106.354	35.9566	92.4821
Crum_4049	hypothetical protein	30.3388	91.6224	65.8906	115.09
Crum_4059	dihydrouridine synthase DuS	43.9942	67.3382	47.6597	69.3123
Crum_0957	excinuclease ABC subunit B	20.5608	28.727	27.2239	35.2131
Crum_1156	N-acetylmuramyl-L-alanine amidase, negative regulator of AmpC, AmpD	7.36057	8.27476	6.58335	8.78793
Crum_1158	MULTISPECIES: dUTP pyrophosphatase	94.6199	124.753	139.878	131.305
Crum_1159	ribonucleoside-triphosphate reductase activating protein	108.56	119.685	144.717	143.676
Crum_1192	HrcA family transcriptional regulator	456.497	974.336	679.328	1223.69
Crum_0199	thioredoxin	497.409	1037.76	605.606	732.82
Crum_0860	transposase, partial	37.1268	56.768	51.3467	46.718
Crum_1481	1-deoxy-D-xylulose-5-phosphate synthase	21.1999	36.5275	28.0859	29.1783
Crum_1601	PHP domain-containing protein	68.0044	132.914	88.9615	93.9016
Crum_1684	prolyl-tRNA synthetase	79.1347	195.514	119.976	118.118
Crum_2327	multidrug ABC transporter ATP-binding protein	4.35936	13.5602	5.57888	6.46866
Crum_2430	hypothetical protein	3.8223	11.1731	7.11137	7.08816
Crum_2432	peptide deformylase	51.1969	111.618	69.8347	82.9427
Crum_2593	delta-aminolevulinic acid dehydratase	13.6264	28.1918	19.6896	20.0992
Crum_2598	cobalt chelatase	18.7474	53.4548	25.2135	32.5713
Crum_2848	UTP--glucose-1-phosphate uridylyltransferase	270.989	655.635	302.66	377.199
Crum_3070	4-diphosphocytidyl-2C-methyl-D-erythritol kinase	41.2005	93.4202	76.5751	70.0234
Crum_3683	hypothetical protein	0.272455	1.8766	0.527098	0.648411
Crum_3945	ArsR family transcriptional regulator	14.121	35.9333	18.1544	19.4764
Crum_4081	hypothetical protein	51.1196	159.13	68.3813	95.2936
Crum_0236	aminotransferase class V	0.127481	0.627611	0.357433	0.71966
Crum_0388	endoglucanase, partial	3.46299	5.82895	5.26296	5.63251
Cluster 5
Crum_0789	2-enoate reductase	1.61017	1.92422	3.58421	4.35079
Crum_0857	Radical SAM domain protein	0.978131	1.34126	2.09225	3.46972
Crum_1258	NUDIX hydrolase	0.635807	1.06847	1.4128	2.36408
Crum_1893	NrdR family transcriptional regulator	7.63124	19.1081	19.9894	34.1374
Crum_3353	2-enoate reductase	1.61017	1.92422	3.58421	4.35079
Crum_0233	SAM-dependent methyltransferase	6.05909	6.55822	9.56914	13.9223
Crum_0238	NADPH-dependent butanol dehydrogenase	528.535	592.15	955.28	3671.42
Crum_0251	transaldolase	85.1878	154.836	172.757	5816.25
Crum_0289	precorrin-6X reductase	5.76584	7.7773	17.3168	18.4814
Crum_0321	gh18 chitinase-like domain, partial	82.643	91.2489	125.111	252.409
Crum_0367	PhoP family transcriptional regulator	8.39761	9.27007	11.4633	24.2195
Crum_0368	multi-sensor signal transduction histidine kinase	14.2166	14.7585	22.2053	31.2209
Crum_0384	ABC transporter substrate-binding protein	18.7915	20.948	23.1024	44.4048
Crum_0385	ABC-type transporter, integral membrane subunit	16.7454	16.1947	21.0964	30.6939
Crum_0419	fucose isomerase	16.7284	49.6218	60.484	12991.2
Crum_0420	xylulokinase	17.7729	60.9865	54.7996	10765.9
Crum_0552	transposase	25.1841	22.7369	31.6466	77.0382
Crum_0660	glycosyl transferase family 2	27.1889	25.6915	31.4114	68.5522
Crum_0722	transposase	54.6887	57.7628	101.148	173.857
Crum_0784	esterase, partial	41.1627	42.0852	139.117	261.566
Crum_0821	potassium transporter KefA	259.746	335.716	324.214	1155.19
Crum_0822	TrkA-N domain protein	369.702	408.644	545.591	1948.43
Crum_0829	alpha-galactosidase	52.6061	66.094	62.5844	150.916
Crum_0830	cation diffusion facilitator family transporter	70.5812	107.076	116.264	142.712
Crum_0883	cysteine synthase	179.531	269.286	256.151	676.932
Crum_0907	tRNA pseudouridine synthase A	80.8119	69.5363	92.7097	98.7414
Crum_1013	phosphodiesterase	3.61388	3.30431	7.91191	29.2429
Crum_1057	transcriptional regulator	212.958	245.96	265.384	341.532
Crum_1062	hypothetical protein	6.60539	19.9876	34.2907	35.0647
Crum_1121	cysteine desulfurase NifS	22.2715	19.6733	30.5153	128.679
Crum_1135	MULTISPECIES: ABC transporter ATP-binding protein	0.620142	1.26677	2.41831	51.1571
Crum_1136	ABC transporter permease	0.743658	0.765196	2.11494	58.8884
Crum_1138	hypothetical protein	13.5973	21.5732	25.5286	154.086
Crum_1139	cystathionine gamma-synthase	9.22308	19.8169	19.075	152.52
Crum_1151	RNA-binding protein Hfq	238.228	764.204	986.663	2018.65
Crum_1160	ribonucleoside triphosphate reductase	78.0014	79.9671	111.742	146.223
Crum_1191	co-chaperone GrpE	436.298	678.474	901.649	1358.37
Crum_1214	metal dependent phosphohydrolase	66.5778	106.895	307.805	257.757
Crum_1236	endoglucanase, partial	60.2333	205.924	236.601	467.088
Crum_1268	transposase	29.4424	29.7987	54.25	91.6736
Crum_1311	transposase	23.19	22.2985	28.2885	62.9232
Crum_1415	ABC transporter substrate-binding protein	279.191	1115.65	2002.37	3971.43
Crum_1447	phosphopantetheine adenylyltransferase	40.5832	41.1156	68.8829	94.7009
Crum_1504	HAD superfamily phosphatase	64.1695	61.8987	72.2023	162.22
Crum_1558	endoglucanase, partial	27.3116	68.6158	143.958	427.963
Crum_1559	endoglucanase, partial	50.0872	121.071	284.549	622.717
Crum_1595	endoxylanase, partial	10.1778	22.0792	56.8599	290.904
Crum_1596	acetyltransferase, ribosomal protein N-acetylase	3.04366	7.20695	8.65473	13.8723
Crum_1619	(p)ppGpp synthetase	318.494	357.675	508.966	612.867
Crum_1967	hypothetical protein	6.63362	10.9692	29.4433	24.8029
Crum_1998	PfkB domain-containing protein	18.4869	20.6191	22.278	44.2211
Crum_2009	esterase, partial	8.23858	28.4073	32.2148	57.4944
Crum_2073	glycosyl hydrolase, partial	5.18226	6.1018	123.42	1047.74
Crum_2216	galactokinase	2.12246	3.87655	21.7376	30.0869
Crum_2234	L-ribulose-5-phosphate 4-epimerase	63.0634	70.3733	75.1121	253.097
Crum_2238	arabinofuranosidase, partial	14.3817	26.3643	31.8698	175.601
Crum_2399	endo-1,4-beta-xylanase, partial	122.362	204.16	311.031	673.946
Crum_2428	glucosidase, partial	1.65517	2.71391	3.22986	89.0898
Crum_2454	sulfonate ABC transporter ATP-binding protein	0.443562	0.50615	1.59329	21.9526
Crum_2455	ABC transporter permease	0.893828	0.605968	3.08514	31.4584
Crum_2456	S-adenosylmethionine synthetase, partial	0.661708	0.798295	3.53933	42.036
Crum_2458	glucosidase, partial	79.1747	116.12	140.109	353.051
Crum_2461	MULTISPECIES: XRE family transcriptional regulator	15.3117	33.2628	37.7662	60.3703
Crum_2465	Sugar kinases, ribokinase family	2.49833	3.20801	4.9961	16.3313
Crum_2466	sucrose-6-phosphate hydrolase	2.12529	2.70939	4.09137	17.6248
Crum_2467	ABC transporter substrate-binding protein	7.06135	9.82749	75.9497	162.957
Crum_2468	multiple sugar transport system permease	3.3587	2.64788	26.9488	81.4304
Crum_2469	ABC transporter permease	3.93758	3.77702	16.7705	93.2495
Crum_2470	LacI family transcriptional regulator	20.1124	20.3683	30.7776	95.0614
Crum_2488	MerR family transcriptional regulator	61.3537	90.9363	114.676	114.711
Crum_2493	transposase	63.5736	64.1825	113.437	178.432
Crum_2635	hypothetical protein	130.682	117.859	207.436	263.646
Crum_2636	cell division protein FtsE	428.948	504.147	642.305	844.673
Crum_2800	protein of unknown function DUF291	109.38	255.837	445.609	725.212
Crum_2818	integral membrane sensor signal transduction histidine kinase	16.4637	21.0175	36.8849	73.9381
Crum_2881	spore coat protein	0.709408	0.513385	1.21522	2.76886
Crum_2929	2-keto-3-deoxygluconate kinase	29.2336	40.3021	51.4711	55.3187
Crum_2967	transcription antiterminator LicT	16.8606	44.5015	88.0466	88.8533
Crum_2974	transposase	29.0711	36.4046	62.1035	92.49
Crum_2991	2-ketoisovalerate ferredoxin oxidoreductase, partial	37.4079	41.0845	65.7832	92.3654
Crum_2994	hypothetical protein	18.4088	23.3551	43.6553	53.7198
Crum_3011	endoglucanase, partial	14.2844	10.9854	23.7904	100.385
Crum_3085	2-ketoisovalerate ferredoxin oxidoreductase subunit beta	0.480004	0.834111	1.07214	12.9066
Crum_3086	Pyruvate synthase	0.355369	0.515787	1.19647	10.4745
Crum_3089	coenzyme F390 synthetase	0.297626	0.588354	0.538856	17.8014
Crum_3090	hydrogenase	2.42393	2.4596	3.72979	138.326
Crum_3093	methionine ABC transporter permease	1.70756	3.80429	3.77305	20.3769
Crum_3094	ABC transporter ATP-binding protein	2.41918	4.37246	5.64392	29.9286
Crum_3095	aminotransferase	2.75803	3.63137	6.03139	31.2285
Crum_3097	Cys/Met metabolism pyridoxal-phosphate-dependent protein	1.31977	1.28369	5.79783	69.7704
Crum_3098	Cys/Met metabolism pyridoxal-phosphate-dependent protein	1.31763	1.38016	5.20208	51.8103
Crum_3099	hypothetical protein	0.748923	0.686359	6.89029	55.9449
Crum_3103	NUDIX hydrolase	21.5857	27.1822	47.4519	50.1209
Crum_3104	ATPase AAA-2 domain protein	36.6131	45.3287	59.0192	76.5651
Crum_3115	NimC/NimA family protein	125.282	151.116	969.446	1962.57
Crum_3140	IclR family transcriptional regulator	5.82491	5.63336	22.9211	46.5436
Crum_3158	endoglucanase, partial	31.6749	46.1544	69.7813	115.954
Crum_3167	sporulation initiation inhibitor Soj	20.1202	36.7657	149.95	138.134
Crum_3212	MULTISPECIES: Glycosyltransferases involved in cell wall biogenesis	13.1344	15.3515	24.3645	43.5452
Crum_3313	cation diffusion facilitator family transporter	70.5812	107.076	116.264	142.712
Crum_3314	alpha-galactosidase	52.6061	66.094	62.5844	150.916
Crum_3321	TrkA-N domain protein	369.702	408.644	545.591	1948.43
Crum_3322	potassium transporter KefA	259.746	335.716	324.214	1155.19
Crum_3358	esterase, partial	41.1627	42.0852	139.117	261.566
Crum_3537	hypothetical protein	4.96587	6.85952	6.8763	15.1598
Crum_3557	transposase	23.3964	21.1643	28.253	62.621
Crum_3560	endo-1,4-beta-xylanase	2.49907	4.45342	14.7348	23.2082
Crum_3620	endoxylanase, partial	86.6295	77.4085	190.454	970.096
Crum_3773	ABC transporter permease	6.55607	10.4501	22.316	2740.57
Crum_3774	ABC transporter permease	4.91539	8.40912	12.6062	2496.7
Crum_3792	multidrug transporter MatE	8.7582	11.6681	18.6887	49.5981
Crum_3794	DeoR family transcriptional regulator	7.2177	12.1035	26.3802	34.009
Crum_3865	GTP pyrophosphokinase	19.393	26.8101	45.1427	66.0088
Crum_3877	MULTISPECIES: hypothetical protein	135.2	209.306	452.873	561.251
Crum_3976	transposase	25.1415	23.1866	30.7648	70.2083
Crum_3980	transposase	62.8473	62.3829	117.143	178.968
Crum_4102	HAD-superfamily hydrolase	9.61153	9.2987	16.3544	45.4588
Crum_4116	hypothetical protein	5.93875	8.86148	13.1005	34.9647
Crum_4165	co-chaperonin GroES	80.7975	381.922	565.618	2090.85
Crum_0013	DeoR family transcriptional regulator	9.39026	12.0296	10.2598	35.7081
Crum_0022	malate dehydrogenase	157.347	245.719	157.188	372.945
Crum_0034	PAS/PAC sensor-containing diguanylate cyclase/phosphodiesterase	7.17283	8.7114	5.77758	17.9847
Crum_0042	CMP/dCMP deaminase zinc-binding protein	215.599	447.319	160.4	2072.34
Crum_0051	AraC family transcriptional regulator	4.37277	10.5854	5.52362	18.6191
Crum_0108	glycerophosphoryl diester phosphodiesterase	51.389	102.859	119.855	263.639
Crum_0116	polysaccharide biosynthesis protein GtrA	15.7775	22.4865	10.6557	42.316
Crum_0139	MULTISPECIES: aTP-dependent Clp protease proteolytic subunit 2	37.3	124.354	163.286	695.556
Crum_0252	GntR family transcriptional regulator	29.7036	48.3059	49.5411	94.6657
Crum_0260	adenylyltransferase	34.1726	37.4536	28.1417	72.5202
Crum_0375	deoxyribose-phosphate aldolase	319.886	416.88	347.682	600.531
Crum_0446	toxin RTX-I translocation ATP-binding protein	15.6345	17.8234	16.9116	27.0874
Crum_0450	ABC transporter	54.1097	71.8756	30.9543	271.035
Crum_0464	LacI family transcriptional regulator	18.0457	27.0655	24.6629	51.6413
Crum_0530	cystathionine gamma-lyase	1.35004	3.54204	1.75679	47.5966
Crum_0576	hypothetical protein	1.0667	2.6258	1.48295	70.4027
Crum_0613	MarR family transcriptional regulator	0.611338	1.81395	1.46909	4.88547
Crum_0659	hypothetical protein	18.495	22.1991	16.1628	60.3016
Crum_0694	GntR family transcriptional regulator	27.45	39.2599	36.8704	128.359
Crum_0723	transposase IS3	94.0374	144.753	144.153	358.085
Crum_0774	hypothetical protein	4.34083	5.4777	3.79931	8.56891
Crum_0828	copper amine oxidase-like domain-containing protein	32.6605	39.1778	38.5676	142.068
Crum_0831	cytidine deaminase	17.1211	45.3867	33.1299	87.2137
Crum_0876	DNA polymerase III subunit epsilon	25.8956	45.728	41.707	78.3226
Crum_0882	uracil-DNA glycosylase	23.5695	36.9263	41.7124	72.8876
Crum_0900	histidine kinase	13.0035	17.769	13.3673	24.0798
Crum_0901	PhoB family transcriptional regulator	10.2538	18.9606	13.582	32.5162
Crum_0978	histidine kinase	9.5124	9.51472	10.5546	41.3115
Crum_0979	integral membrane sensor signal transduction histidine kinase	17.8171	16.8689	14.4701	35.0414
Crum_1012	biotin synthase	36.9759	54.7174	44.9979	87.657
Crum_1014	phosphoesterase	7.88842	11.5569	17.2115	60.858
Crum_1173	hypothetical protein Clole_2066	60.4474	117.893	101.279	238.752
Crum_1267	transposase IS3	102.249	155.002	157.342	383.966
Crum_1353	ABC transporter permease	5.07475	16.2265	2.89863	1471.08
Crum_1354	sugar ABC transporter permease	3.59392	10.8416	1.95834	1576.64
Crum_1355	Monosaccharide-transporting ATPase	2.75685	7.61884	1.18163	1411.87
Crum_1356	LacI family transcription regulator	13.1006	63.3312	3.61375	11383.5
Crum_1362	histidine kinase	10.9693	12.0476	8.85557	19.0797
Crum_1411	galactosidase, partial	7.37041	32.9742	20.4343	169.136
Crum_1412	galactosidase, partial	55.6793	255.754	109.376	448.783
Crum_1413	ABC-type transporter, integral membrane subunit	93.1681	307.164	189.773	588.603
Crum_1414	ABC-type transporter, integral membrane subunit	113.083	415.625	199.323	770.837
Crum_1416	transcriptional regulator, LacI family	105.893	370.918	328.951	2059.39
Crum_1417	transcriptional regulator, LacI family	140.507	440.145	352.569	2331.62
Crum_1441	pseudouridine synthase	76.1325	132.107	99.0083	218.66
Crum_1443	3-ketoacyl-ACP reductase	25.0207	48.758	44.426	166.23
Crum_1486	exonuclease VII small subunit	43.1606	57.2635	36.0326	159.615
Crum_1487	exodeoxyribonuclease VII large subunit	104.109	113.829	98.6544	250.95
Crum_1501	Shikimate kinase	20.2826	26.5573	18.107	64.0649
Crum_1503	hypothetical protein	33.5215	38.222	33.4415	104.544
Crum_1544	acetyltransferase	0.853014	1.44657	1.53828	2.50786
Crum_1573	potassium transporter Trk	19.0934	36.8592	30.1317	57.6478
Crum_1682	phosphodiesterase	10.5512	14.7287	15.4553	24.6448
Crum_1784	riboflavin biosynthesis protein RibF	24.304	51.7494	38.69	160.389
Crum_1819	protein of unknown function DUF710	54.3402	96.9868	81.4966	149.027
Crum_1862	endoglucanase, partial	6.42453	15.4455	11.4263	27.0443
Crum_2035	hypothetical protein CM240_3100	56.8575	98.7618	66.2892	269.303
Crum_2041	sodium:proton antiporter	7.53721	17.3398	15.1586	29.9516
Crum_2087	radical SAM protein	22.5333	48.8392	42.0153	169.645
Crum_2137	GTP pyrophosphokinase	18.4378	25.7333	25.0887	72.7574
Crum_2159	sporulation regulator WhiA	184.515	273.967	216.625	644.115
Crum_2160	sporulation regulator WhiA	33.2757	54.1609	35.3168	81.0048
Crum_2162	glmZ(sRNA)-inactivating NTPase	31.5796	42.813	38.2425	89.6063
Crum_2163	UDP-N-acetylenolpyruvoylglucosamine reductase	21.1628	35.0547	28.8527	85.9173
Crum_2166	nuclease SbcCD subunit D	2.98334	4.61538	4.15705	12.9453
Crum_2214	aldose 1-epimerase	633.076	705.341	530.183	1040.84
Crum_2215	LacI family transcriptional regulator	16.8861	25.7076	40.4621	75.8878
Crum_2235	ATPase	29.9565	41.5579	30.424	177.169
Crum_2348	copper-translocating P-type ATPase	10.7742	19.6767	15.9119	25.796
Crum_2383	NADH-dependent butanol dehydrogenase A	156.675	233.777	224.642	384.865
Crum_2431	glucosidase, partial	2.92549	5.90425	4.0708	8.66934
Crum_2492	transposase IS3	94.9063	147.228	145.91	362.685
Crum_2505	transposase-like protein	15.3794	20.7223	19.6276	27.7747
Crum_2528	tRNA threonylcarbamoyladenosine modification protein TsaD	42.4737	48.8305	52.0915	81.6122
Crum_2530	ribonuclease Z	46.0908	52.8482	54.7753	100.807
Crum_2532	hypothetical protein	8.81087	12.6181	12.3389	26.7531
Crum_2534	ABC transporter	148.571	252.447	155.302	384.857
Crum_2541	glucokinase	12.7982	33.2233	14.2613	53.3541
Crum_2622	signal transduction histidine kinase regulating citrate/malate metabolism	22.1419	55.3629	25.5867	220.855
Crum_2623	LytTR family transcriptional regulator	44.5644	205.649	64.5449	518.007
Crum_2637	CdaR family transcriptional regulator	236.634	307.735	277.835	581.646
Crum_2819	response regulator receiver protein	16.5839	36.98	30.7178	100.244
Crum_2820	RelA/SpoT domain protein	15.6171	27.4978	24.8564	97.0285
Crum_2846	glycosyl transferase, family 2	77.4734	81.8819	85.8792	112.401
Crum_3001	hypothetical protein, partial	3.0145	5.04859	3.15579	7.52786
Crum_3064	sodium:solute symporter	32.7493	100.32	70.4039	192.411
Crum_3082	polar amino acid ABC transporter, inner membrane subunit	61.318	97.3064	77.5998	133.439
Crum_3087	pyruvate ferredoxin oxidoreductase	0.170589	0.443293	0.790548	5.86754
Crum_3106	ATP-dependent Clp protease ClpS	20.0077	30.3966	48.6269	92.7673
Crum_3178	chromosome partitioning protein ParB	175.352	290.845	214.61	484.434
Crum_3213	bactoprenol glucosyl transferase-like domain protein	19.8511	31.3742	48.8576	86.5266
Crum_3214	bactoprenol glucosyl transferase	18.9185	30.4754	31.0541	84.6587
Crum_3312	cytidine deaminase	17.1211	45.3867	33.1299	87.2137
Crum_3315	copper amine oxidase-like domain-containing protein	32.6605	39.1778	38.5676	142.068
Crum_3368	hypothetical protein	4.34083	5.4777	3.79931	8.56891
Crum_3468	Holliday junction resolvase	36.842	54.0293	39.6709	129.531
Crum_3474	chemotaxis protein CheY	158.37	239.58	259.674	483.832
Crum_3475	ribosomal RNA small subunit methyltransferase E	97.6833	125.119	118.53	310.139
Crum_3534	transposase, partial	4.50266	7.46303	6.02208	14.7251
Crum_3535	transposase, partial	5.38136	6.01831	5.5038	15.0291
Crum_3536	transposase	5.16288	9.99725	6.6937	15.8454
Crum_3561	histidine kinase	8.52684	20.0376	9.44895	60.8134
Crum_3562	histidine kinase	34.1562	97.0939	36.2438	178.378
Crum_3570	glucuronidase, partial	2.48959	4.19974	2.83894	15.1712
Crum_3624	23S rRNA (uracil-5-)-methyltransferase RumA	34.4036	48.1559	47.7275	82.6599
Crum_3688	serine recombinase	1.02459	2.25697	0.769503	5.5845
Crum_3745	ATP-dependent DNA helicase	23.7382	30.4087	24.6748	52.1392
Crum_3746	SNF2-related protein	14.9437	23.3432	23.1262	49.6791
Crum_3765	hydroxyethylthiazole kinase	24.2433	23.8034	19.2029	43.2656
Crum_3800	endonuclease	16.0826	30.0085	37.3507	107.985
Crum_3801	MULTISPECIES: endonuclease	15.1104	34.335	38.649	137.47
Crum_3811	DNA polymerase III, delta prime subunit	1.82786	4.4183	5.56306	14.3885
Crum_3851	restriction endonuclease	15.1796	32.8076	13.5056	63.8085
Crum_3858	arabinogalactan endo-1,4-beta-galactosidase	11.6524	18.8595	21.913	42.4504
Crum_3979	transposase IS3	94.0597	144.753	143.931	358.033
Crum_4101	2-C-methyl-D-erythritol 2,4-cyclodiphosphate synthase	26.1806	50.9429	45.2277	106.167
Crum_4166	8-oxoguanine DNA glycosylase	3.58961	5.21393	7.88703	12.4308
Cluster 6
Crum_0017	MTA/SAH nucleosidase	211.842	931.676	105.285	486.531
Crum_0036	hypothetical protein	143.483	658.276	84.7813	332.824
Crum_0133	ATP-dependent DNA helicase replicase	5.30899	10.9252	5.3911	7.04096
Crum_0180	hypothetical protein	61.3006	140.192	56.5622	93.6755
Crum_0202	tryptophan synthase subunit beta	57.8805	138.925	55.9859	61.5046
Crum_0211	dimethyladenosine transferase	15.9099	29.8302	11.1204	17.0319
Crum_0305	single-stranded DNA-binding protein	3222.93	12516.1	1184.84	2157.66
Crum_0306	30S ribosomal protein S18	2949.51	13722.1	1100.03	2398.06
Crum_0338	DNA-binding protein	872.259	3487.13	937.175	2119.3
Crum_0349	nucleoside-triphosphate diphosphatase	44.104	132.647	27.5953	91.8553
Crum_0350	phosphodiesterase, MJ0936 family	65.8621	190.899	38.4844	88.7067
Crum_0354	trigger factor	565.65	1009.78	478.488	628.683
Crum_0456	large conductance mechanosensitive channel protein	361.358	513.112	287.56	316.409
Crum_0458	MULTISPECIES: DNA mistmatch repair protein MutT	156.649	706.292	145.338	265.798
Crum_0481	threonine dehydratase	257.015	928.24	119.124	193.831
Crum_0498	N,N&apos;-diacetylchitobiose phosphorylase	1263.82	1785.22	1161.08	1499.53
Crum_0517	glycyl-tRNA synthetase subunit beta	570.461	1076.21	480.181	580.76
Crum_0532	NTP pyrophosphohydrolase	10.2442	56.8158	4.00348	27.4465
Crum_0580	serine O-acetyltransferase	47.6411	88.0266	35.9751	77.4583
Crum_0583	RNA methyltransferase, TrmH family, group 3	59.0537	158.871	42.6758	70.9109
Crum_0644	putative arsenical resistance operon repressor ArsR	48.0068	89.8308	56.1763	56.8964
Crum_0974	ATPase	14.2155	33.0799	13.3891	16.1354
Crum_1076	peptidase S24/S26A/S26B, conserved region	32.1204	65.4249	24.3939	39.026
Crum_1146	aluminum resistance family protein	58.9674	188.768	49.2529	75.9502
Crum_1207	integral membrane sensor signal transduction histidine kinase	33.3209	72.7098	31.8095	43.9169
Crum_1232	rod shape-determining protein Mbl	120.85	214.837	108.178	140.849
Crum_1357	integral membrane sensor signal transduction histidine kinase	1.89263	8.28236	1.2151	3.58007
Crum_1452	50S ribosomal protein L28	2234.84	10562.7	1659.22	2505.71
Crum_1476	DNA repair protein RecN	68.4912	110.63	63.7444	93.4
Crum_1480	hemolysin A	23.0108	37.384	24.9241	32.1073
Crum_1499	elongation factor P	574.09	4189.04	472.254	1186.34
Crum_1552	RNA helicase	10.8273	24.1167	11.5023	15.9364
Crum_1605	protein-export membrane protein SecD	194.515	667.951	117.163	381.049
Crum_1616	thiamine biosynthesis protein ThiF	11.3487	40.8148	11.8116	16.8551
Crum_1617	RNA-binding protein	828.724	2503.73	664.334	908.514
Crum_1633	hypothetical protein	13.4384	80.0597	15.5631	30.2447
Crum_1680	HAD-superfamily hydrolase	10.7709	44.6597	14.0626	18.6179
Crum_1699	30S ribosomal protein S1	991.598	2517.68	824.308	1198.91
Crum_1717	2,3 cyclic-nucleotide 2-phosphodiesterase	747.683	1066.18	738.887	843.647
Crum_1768	elongation factor Ts	1550.77	3116.31	935.028	1195.51
Crum_1770	ribosome recycling factor	212.675	408.996	213.368	296.025
Crum_1777	transcription termination factor NusA	118.001	146.61	104.41	116.112
Crum_1818	Holliday junction DNA helicase RuvB	36.3178	65.383	31.0977	53.9292
Crum_1869	ATPase AAA	102.684	123.819	107.386	108.125
Crum_1889	cell division protein FtsZ	367.415	871.539	295.447	652.648
Crum_1895	DNA protecting protein DprA	3.90451	10.2844	3.73924	6.74888
Crum_1896	DNA topoisomerase I	54.1983	142.598	49.6369	89.2254
Crum_1941	Uracil phosphoribosyltransferase	15.2236	28.3229	15.505	15.5946
Crum_1962	cytidylate kinase	72.7375	121.19	47.4048	69.2535
Crum_1987	endonuclease III	40.6653	114.685	24.1705	41.202
Crum_2005	phosphatidylserine decarboxylase	6.21508	15.6161	5.99067	9.76034
Crum_2006	phosphatidylserine decarboxylase	2.22501	7.61701	2.1505	5.3856
Crum_2052	histidyl-tRNA synthetase 2	45.6636	122.488	33.0183	58.252
Crum_2053	ATP phosphoribosyltransferase	89.1081	158.399	62.9262	85.034
Crum_2058	1-(5-phosphoribosyl)-5-	106.791	226.548	81.7452	125.474
Crum_2059	imidazole glycerol phosphate synthase	128.409	256.312	89.4515	120.746
Crum_2060	phosphoribosyl-ATP pyrophosphatase	175.063	339.701	126.46	163.877
Crum_2118	acetolactate synthase	313.18	400.398	284.126	308.53
Crum_2126	DNA topoisomerase	13.4009	23.6294	11.2603	13.7185
Crum_2139	ATPase AAA	14.7345	28.1269	12.9679	22.8431
Crum_2144	chorismate synthase	93.898	325.645	85.5668	178.402
Crum_2209	esterase, partial	1.30911	3.15943	1.6432	2.92119
Crum_2254	4&apos;-phosphopantetheinyl transferase	39.0055	77.7889	26.3433	33.3061
Crum_2334	amino acid lyase	3.81594	13.8697	3.28805	5.43432
Crum_2366	ABC transporter ATPase	12.9321	25.3997	14.6962	16.4114
Crum_2584	protein of unknown function DUF6 transmembrane	37.1164	92.7588	34.8245	52.423
Crum_2589	adenosylcobinamide kinase	4.67372	13.18	3.38692	6.73555
Crum_2590	nicotinate-nucleotide--dimethylbenzimidazole phosphoribosyltransferase	2.99562	12.7179	4.35329	5.90414
Crum_2739	50S ribosomal protein L33	2044.34	8444.26	1913.96	3213.99
Crum_3068	phosphoglucomutase	405.706	698.371	315.832	366.26
Crum_3186	50S ribosomal protein L34	1790.21	14995.8	602.498	5659.69
Crum_3435	oxidoreductase	27.0892	141.192	17.7566	28.4899
Crum_3465	Ribocuclease J	136.212	445.079	103.754	151.861
Crum_3470	RNA modification enzyme, MiaB family	52.4546	67.0656	40.0508	52.3542
Crum_3528	NimC/NimA family protein	159.176	390.93	121.392	204.197
Crum_3544	phosphohydrolase	51.8643	81.0804	62.0413	70.5924
Crum_3576	alcohol dehydrogenase	47.2227	139.131	28.0686	81.0017
Crum_3585	aspartate-semialdehyde dehydrogenase	26.7195	125.219	18.6316	33.3159
Crum_3720	30S ribosomal protein S21	2226.02	9954.19	1695.34	2605.38
Crum_3743	SEC-C motif domain protein	54.6101	156.34	65.7062	102.294
Crum_4027	glutamine amidotransferase	132.576	203.889	125.833	165.319
Crum_4176	ureidoglycolate lyase	81.4128	134.483	96.1538	120.632
Crum_0014	glucose-6-phosphate isomerase	805.052	1648.63	497.897	863.436
Crum_0053	glucosidase, partial	151.12	332.278	42.7346	268.434
Crum_0093	chemotaxis protein CheY	34.8227	95.3562	21.7511	38.7365
Crum_0241	cold-shock protein	6438.9	25243.3	1262.3	5479.93
Crum_0246	DEAD/DEAH box helicase domain protein	53.6383	123.249	27.5488	54.9591
Crum_0310	replicative DNA helicase	301.822	487.704	160.203	290.189
Crum_0331	N-acetylglucosamine-1-phosphate uridyltransferase	265.891	579.439	124.414	231.593
Crum_0581	cysteinyl-tRNA synthetase	65.511	120.293	49.5192	78.5246
Crum_0582	ribonuclease III	59.1723	133.185	39.6496	69.2058
Crum_0791	dihydropteroate synthase	82.6549	116.21	55.8471	81.478
Crum_0987	membrane protein	760.127	1000.5	443.52	846
Crum_1302	Ferredoxin--nitrite reductase	90.4905	151.358	40.6467	138.892
Crum_1401	thymidine kinase	4.35241	21.0237	2.27738	5.9118
Crum_1551	cold-shock protein	2549.24	9046.67	1044.81	2901.64
Crum_1590	glycosyl transferase	2413.53	4894.73	467.344	3164.45
Crum_1606	protein-export membrane protein SecF	253.393	759.478	167.009	323.24
Crum_1634	esterase, partial	1.90719	3.85762	1.69474	2.07817
Crum_1767	30S ribosomal protein S2	1339.06	1959.62	749.97	1165.1
Crum_1779	ribosomal protein L7Ae/L30e/S12e/Gadd45	94.8609	139.963	62.0195	95.6844
Crum_1780	translation initiation factor IF-2	112.379	172.52	63.6955	105.992
Crum_1814	topoisomerase IV	32.6663	60.3289	24.8857	35.3992
Crum_1816	protein of unknown function DUF896	114.299	254.733	84.5544	132.497
Crum_1866	RNA polymerase, sigma 70 subunit, RpoD subfamily	292.33	370.685	176.842	259.768
Crum_1928	ribosome-associated GTPase EngA	57.4818	128.668	31.8411	63.7263
Crum_1954	pseudouridine synthase Rsu	33.992	56.8575	10.6079	29.6541
Crum_2056	imidazoleglycerol-phosphate dehydratase	105.454	166.144	72.7503	103.067
Crum_2057	imidazole glycerol phosphate synthase	111.933	167.711	77.307	114.561
Crum_2065	DNA topoisomerase III	24.4676	52.9263	12.7236	24.3946
Crum_2185	Translation initiation factor IF-3	270.635	824.036	129.745	283.212
Crum_2219	bacilysin biosynthesis protein BacA	64.8833	218.702	12.0323	43.586
Crum_2220	hypothetical protein	32.768	167.681	4.43442	61.9893
Crum_2258	Redox-sensing transcriptional repressor rex	310.383	653.577	224.865	361.248
Crum_2297	acyl carrier protein	999.81	1834.04	496.725	1152.69
Crum_2540	phosphoglucosamine mutase	379.816	1036.64	213.377	462.296
Crum_2604	cobalt-precorrin-8X methylmutase	12.4437	15.3868	8.29608	12.9216
Crum_2790	3-methyladenine DNA glycosylase	300.2	515.162	95.3993	255.523
Crum_2791	ribonuclease BN	22.8104	43.7363	10.5099	26.0394
Crum_2801	magnesium transporter	55.8774	97.0592	35.6284	58.8614
Crum_2850	glycosyl transferase 2 family protein	19.484	39.0892	7.16755	21.2844
Crum_3187	chromosomal replication initiator protein DnaA	105.38	150.851	66.74	105.068
Crum_3351	dihydropteroate synthase	82.6549	116.21	55.8471	81.478
Crum_3547	PhoP family transcriptional regulator	60.149	72.193	35.1323	47.7453
Crum_3583	beta-galactosidase/beta-glucuronidase, partial	114.678	292.742	18.5	98.0631
Crum_3653	lactate dehydrogenase	5.88017	19.8167	0.780536	11.8133
Crum_3654	DNA-cytosine methyltransferase	4.57947	12.8116	0.689568	8.34707
Crum_3657	hypothetical protein	0.907925	1.65137	0.366813	1.13881
Crum_3658	hypothetical protein	4.88568	24.9784	0.929223	13.1932
Crum_3666	hypothetical protein HMPREF1032_02266	2.19949	10.2895	0.833565	6.61534
Crum_3705	aspartate kinase	66.258	128.428	35.9354	59.5495
Crum_3706	peptidase S14 ClpP	51.2835	112.046	25.5454	49.6836
Crum_4050	PP-loop domain-containing protein	79.965	186.867	40.6954	108.647
Crum_0024	histidine triad (HIT) protein	491.107	991.771	411.054	704.427
Crum_0035	Recombination protein recR	142.58	523.396	80.8927	228.999
Crum_0037	DNA polymerase III subunit gamma/tau	30.8634	45.1043	22.0229	38.5976
Crum_0095	RNA methyltransferase	28.1886	41.2871	26.7378	48.5149
Crum_0154	ATPase AAA	12.7882	26.8813	8.81959	16.5965
Crum_0203	phosphoribosylanthranilate isomerase	36.7014	59.5328	25.6281	44.2527
Crum_0204	indole-3-glycerol-phosphate synthase	53.8246	71.3719	50.7438	59.2686
Crum_0643	glucanase	73.4674	96.82	60.2297	89.1863
Crum_0967	transcription termination factor Rho	119.859	314.111	78.2462	200.728
Crum_1307	dTDP-4-dehydrorhamnose reductase	50.9551	129.432	34.0626	76.1206
Crum_1677	hypothetical protein	9.19028	14.4887	6.13259	10.9352
Crum_1815	gamma-glutamyl kinase	90.835	190.758	73.2449	123.722
Crum_1977	metallophosphoesterase	35.2591	99.5291	25.9834	56.184
Crum_1991	UvrD/REP helicase	12.0312	33.3203	7.33573	18.8432
Crum_2064	DNA topoisomerase III	17.0214	32.1058	12.9783	31.1389
Crum_2143	queuine tRNA-ribosyltransferase	153.811	264.733	128.738	192.072
Crum_2600	cobalt-precorrin-4 C(11)-methyltransferase	7.24312	12.8732	4.13728	9.6822
Crum_2601	precorrin-6Y C5,15-methyltransferase (decarboxylating), CbiT subunit	6.85608	10.559	4.29558	8.21608
Crum_2602	cobalt-precorrin-6Y C(5)-methyltransferase	5.54105	6.52731	4.10325	6.57517
Crum_2845	lipid kinase	62.0827	85.5765	56.6369	75.1752
Crum_3473	cysteine desulfurase	68.8976	125.005	53.3492	99.0373
Crum_3739	shikimate 5-dehydrogenase	12.9768	29.1258	8.12801	26.033
Crum_0052	integral membrane sensor signal transduction histidine kinase	14.5667	21.7405	14.3144	29.6662
Crum_0191	amino acid-binding protein	106.053	206.331	85.7713	211.217
Crum_0192	phenylacetate-CoA ligase	112.01	214.452	121.821	362.212
Crum_0308	phosphoesterase	94.0497	157.164	85.3877	164.292
Crum_0313	hypothetical protein	178.114	408.828	164.538	479.308
Crum_0333	peptidyl-tRNA hydrolase	12.5537	22.2747	7.76499	32.3723
Crum_0369	RNA methyltransferase	34.2245	72.604	30.7504	78.7965
Crum_0444	iron transporter FeoB	27.7539	72.589	37.4176	73.7181
Crum_0447	type I secretion membrane fusion protein, HlyD family	28.3485	31.1162	25.9344	33.2779
Crum_0526	protein-tyrosine-phosphatase low molecular weight	5.74534	13.5416	6.58015	25.096
Crum_0620	acetyltransferase	16.2496	48.2206	20.1295	57.8457
Crum_0664	Acetyltransferases	14.3152	31.1658	14.7696	31.4738
Crum_0703	2-hydroxyacid dehydrogenase	19.6987	71.9952	31.0362	80.5177
Crum_0769	multidrug transporter MATE, partial	31.9987	136.898	46.2756	345.886
Crum_0898	peptidylprolyl isomerase	98.142	174.519	64.4799	232.207
Crum_0899	PpiC-type peptidyl-prolyl cis-trans isomerase	75.7155	133.39	57.9175	232.914
Crum_1011	haloacid dehalogenase	70.4547	118.075	59.533	146.756
Crum_1037	transcriptional regulator, LacI family	16.5524	32.5699	15.2208	32.3452
Crum_1051	beta-galactosidase/beta-glucuronidase, partial	34.3845	68.1182	23.6495	76.7914
Crum_1172	cell division protein FtsA	97.219	146.005	88.985	160.174
Crum_1208	PhoP family transcriptional regulator	9.84042	27.2524	11.3487	27.313
Crum_1289	Isoamylase	90.9346	158.932	82.7803	152.408
Crum_1358	AraC family transcriptional regulator	1.12858	4.36859	0.713708	3.32903
Crum_1485	farnesyl-diphosphate synthase	46.5961	79.8083	33.6162	128.922
Crum_1488	NusB antitermination factor	238.707	346.149	175.293	504.628
Crum_1629	AsnC family transcriptional regulator	114.08	310.003	148.56	402.429
Crum_1751	flagellar biosynthesis protein FliP	60.5127	69.9635	43.0236	127.596
Crum_1769	uridylate kinase	143.758	221.75	142.078	201.937
Crum_1817	Holliday junction DNA helicase RuvA	22.8844	35.3595	19.9353	49.7976
Crum_1867	hypothetical protein	29.0224	42.1654	23.5649	50.4732
Crum_1880	peptidoglycan glycosyltransferase	119.54	150.501	100.936	195.583
Crum_1970	methyltransferase type 11	22.7861	32.4939	25.1691	37.4334
Crum_1976	pyruvate kinase	30.4923	44.0681	22.6286	66.7873
Crum_1986	radical SAM protein	36.3461	54.828	36.0294	54.8662
Crum_2135	homoserine O-succinyltransferase	58.5832	111.989	66.0495	130.428
Crum_2382	nitroreductase	211.521	373.901	260.657	380.956
Crum_2407	hypothetical protein	148.972	288.569	155.103	245.998
Crum_2437	hypothetical protein	23.1203	43.6232	21.8088	48.8872
Crum_2464	hypothetical protein	7.37389	15.0128	8.17419	20.4217
Crum_2497	glutamate ABC transporter ATP-binding protein	34.3609	92.3031	29.4591	207.688
Crum_2498	amino acid ABC transporter permease	35.985	79.9424	24.2872	198.127
Crum_2499	amino acid ABC transporter permease	41.5319	121.391	35.2578	275.4
Crum_2500	amine acid ABC transporter, permease protein, 3-TM region,	59.9621	164.569	51.5352	417.157
Crum_2501	ABC transporter substrate-binding protein	49.7612	161.293	44.361	421.901
Crum_2626	transketolase	911.898	1693.9	975.285	2301.98
Crum_2638	Glycerol-3-phosphate-transporting ATPase	1790.04	7139.62	1698.64	10907.4
Crum_2942	histidine triad (HIT) protein	8.48055	25.7162	6.06568	15.7065
Crum_3027	peptidase M15B and M15C DD-carboxypeptidase VanY/endolysin	116.654	252.848	126.792	411.277
Crum_3373	multidrug transporter MATE, partial	31.9987	136.898	46.2756	345.886
Crum_3466	Fur family transcriptional regulator	41.474	92.2407	40.5828	97.6157
Crum_3703	hypothetical protein	95.9677	109.873	84.4191	138.816
Crum_3740	3-dehydroquinate dehydratase	11.3082	29.6862	8.55707	37.2781
Crum_3742	beta-glucosidase	6.86186	18.7172	3.56684	37.506
Crum_3828	hypothetical protein, partial	0.860384	2.99508	1.15302	2.99833
Crum_4053	metal-dependent hydrolase	44.2411	56.917	38.5898	72.5606
Crum_4179	SAM-dependent methyltransferase	35.8008	112.012	40.8501	152.205
Crum_0021	UDP-diphospho-muramoylpentapeptide beta-N- acetylglucosaminyltransferase	207.22	248.507	113.932	307.655
Crum_0054	sugar ABC transporter substrate-binding protein	289.788	567.484	88.631	667.809
Crum_0055	sugar ABC transporter permease	156.46	228.019	42.3937	323.501
Crum_0056	sugar ABC transporter permease	125.907	225.125	40.7411	399.676
Crum_0242	thymidylate synthase	106.013	112.933	39.915	190.896
Crum_0243	dihydrofolate reductase	102.104	111.475	44.4065	199.851
Crum_0309	50S ribosomal protein L9	204.889	279.037	121.805	246.145
Crum_0330	septation protein spoVG	3156.27	3683.38	953.9	3534.59
Crum_0347	peptide chain release factor 2	59.8607	136.833	33.5398	142.91
Crum_0348	CheW protein	52.2187	138.194	28.4823	112.677
Crum_0355	ATP-dependent Clp protease proteolytic subunit	525.236	658.506	384.38	713.967
Crum_0356	ATP-dependent protease	681.477	858.158	539.842	783.373
Crum_0376	response regulator receiver modulated CheW protein	161.269	140.438	82.3579	152.391
Crum_0451	methionine ABC transporter permease	108.074	124.393	47.3603	261.431
Crum_0493	indolepyruvate ferredoxin oxidoreductase subunit alpha	606.824	609.449	342.935	739.249
Crum_0592	threonine synthase	337.564	682.952	214.025	562.255
Crum_0625	endoglucanase, partial	218.081	203.691	28.4418	327.539
Crum_0626	endoglucanase, partial	208.496	219.185	26.9553	261.113
Crum_0755	endoxylanase, partial	3.08184	0.509831	0.555491	31.3687
Crum_0795	UDP-glucose dehydrogenase	159.649	184.12	131.61	276.021
Crum_0897	transposase	33.6046	36.4426	18.2903	64.3623
Crum_0904	Sodium/proline symporter	200.769	215.105	90.4665	210.04
Crum_0950	glucokinase	845.473	726.345	415.226	1048.08
Crum_0977	hypothetical protein	93.8774	148.387	68.7619	139.367
Crum_1110	glucokinase	845.473	726.345	415.226	1048.08
Crum_1224	methylglyoxal synthase	887.649	989.71	525.254	913.517
Crum_1225	cell division protein	656.527	651.114	413.248	600.042
Crum_1226	cell division topological specificity factor MinE	202.976	210.982	110.491	283.542
Crum_1227	septum site-determining protein MinD	225.12	208.748	108.657	334.004
Crum_1303	sulfate ABC transporter permease	35.7919	36.8829	11.8994	86.094
Crum_1304	sulfate transporter subunit	37.895	42.4916	8.39579	146.631
Crum_1418	peptidase M55 D-aminopeptidase	25.1295	35.9119	11.2146	34.03
Crum_1450	Dak phosphatase	449.684	631.286	303.723	623.91
Crum_1535	transposase	193.918	236.064	93.2134	191.538
Crum_1730	flagellar basal-body rod protein FlgB	78.5338	97.4701	38.5854	287.143
Crum_1731	flagellar basal body rod protein FlgC	260.911	199.313	119.541	470.101
Crum_1752	flagellar biosynthetic protein FliQ	147.389	201.379	75.331	195.453
Crum_1753	flagellar biosynthesis protein FliR	136.089	136.564	52.5314	123.319
Crum_1754	flagellar biosynthetic protein FlhB	77.3091	107.568	41.0347	101.075
Crum_1758	CheB methylesterase	108.681	93.6386	76.3965	167.627
Crum_1760	chemotaxis protein CheW	117.103	99.0663	47.6642	113.434
Crum_1761	CheC, inhibitor of MCP methylation	101.974	89.1719	48.6701	128.6
Crum_1762	chemotaxis protein CheD	83.3487	69.5074	36.0435	113.624
Crum_1763	RNA polymerase sigma 70	53.1699	48.0777	22.8424	81.541
Crum_1834	pyruvate, phosphate dikinase	7691.7	7902.18	3101.73	7032.87
Crum_1864	deoxyguanosinetriphosphate triphosphohydrolase	174.952	160.358	101.581	300.227
Crum_1865	DNA primase	177.93	138.5	107.498	208.009
Crum_1951	segregation and condensation protein A	46.1657	42.2045	20.2675	116.439
Crum_1952	chromosome segregation and condensation protein ScpB	70.5758	56.9968	29.3559	110.193
Crum_1953	serine-type D-Ala-D-Ala carboxypeptidase	53.6656	57.3355	17.5409	60.2341
Crum_1975	pyruvate kinase	29.2546	30.7772	20.5802	52.7113
Crum_2359	sodium:dicarboxylate symporter	152.752	116.511	20.9741	254.063
Crum_2581	hypothetical protein	3136.18	2010.79	1017.05	5349.48
Crum_2599	cobalt-precorrin-3B C(17)-methyltransferase	8.53509	13.4994	4.12371	9.53231
Crum_2605	threonine-phosphate decarboxylase	10.3741	9.65729	6.42826	11.7154
Crum_2606	cobalamin biosynthesis protein CobD	14.5265	15.5193	10.4792	14.677
Crum_2789	5,10-methylenetetrahydrofolate reductase	232.285	270.506	79.5304	193.09
Crum_2796	nicotinate phosphoribosyltransferase	218.549	211.359	104.338	248.893
Crum_3347	UDP-glucose dehydrogenase	159.649	184.12	131.61	276.021
Crum_3387	endoxylanase, partial	3.08184	0.509831	0.555491	31.3687
Crum_3438	macrolide ABC transporter ATP-binding protein	83.2974	101.504	31.5477	81.4099
Crum_3444	diadenosine tetraphosphatase	48.2123	50.2447	26.9248	59.0078
Crum_3476	50S ribosomal protein L11 methyltransferase	70.503	74.5191	28.4651	81.6471
Crum_3481	sugar ABC transporter permease	4979.66	6369.79	692.736	4771
Crum_3548	hypothetical protein	65.0557	77.8709	46.7212	84.2277
Crum_3587	aminotransferase	121.78	57.0376	13.1618	215.197
Crum_3605	NAD-dependent dehydratase	129.513	78.2993	18.224	100.384
Crum_3637	DNA polymerase I	71.8943	42.4983	7.70597	94.0466
Crum_3638	S-adenosylmethionine synthetase	83.387	59.2662	6.96738	131
Crum_3646	nuclease	20.7748	18.5567	3.17233	47.2368
Crum_3647	DEAD/DEAH box helicase	19.4427	14.4731	2.5417	40.6514
Crum_3649	hypothetical protein	20.5777	21.8351	3.36245	45.3173
Crum_3725	sugar ABC transporter permease	19.7458	17.2143	9.93485	32.2294
Crum_3728	hypothetical protein	16.6431	24.1798	2.48142	22.9413
Crum_3738	shikimate dehydrogenase	15.7679	34.7301	8.32296	27.3823
Crum_3941	anti-sigma regulatory factor, serine/threonine protein kinase	7.0331	6.87204	5.094	10.3908
Crum_4043	transposase	193.918	236.064	93.2134	191.538
Crum_4051	aminotransferase V	61.6177	121.145	34.65	126.036
Crum_4115	O-acetylhomoserine aminocarboxypropyltransferase/cysteine synthase	313.51	329.372	19.2452	15107.2
